# Supplementary material for: The impact of low plasma atherosclerosis index on hemorrhagic transformation after endovascular treatment of large artery atherosclerotic stroke
Source: Front Neurol. 2025 Nov 6;16:1694640. doi: 10.3389/fneur.2025.1694640 (PMC12635849; doi:10.3389/fneur.2025.1694640)
Supplement: Supplementary file 1 [file Table_1.xlsx]

## Sheet: Sheet1
sex	age	height	weight	BMI	SBP	DBP	hypertenion	MAP	Antiplatelet aggregation therapy	Lipid-lowering therapy	Diabetes	CAD	smoking	Intravenous Thrombolysis	Old Cerebral Infarction	NIHSS	ASPECTS	Hemorrhagic Transformation	Hemorrhagic type	SICH	TC	TG	HDL-C	LDL-C	AIP	Homocysteine	Albumin	Hba1c	the number of endovascular treatments	Means of assessment	Infarct Volume	OPT	surgery duration	Preoperatively TICI
male	50	160	67.5	26.3672	104	69	Yes	80.6667	No	No	No	No	Yes	No	No	15	6	No	.	.	3.17	1.67	1.24	1.68	0.129295	7.8	34.1	5.4	1	CT	14.8	790	140	0
male	56	175	60	19.5918	134	82	No	99.3333	Yes	No	No	No	Yes	No	No	5	7	No	.	.	4.06	0.96	1.23	2.53	-0.107634	11.6	38.9	5.91	1	CT	2.4	345	70	0
female	61	160	57	22.2656	130	72	No	91.3333	No	No	No	No	No	Yes	No	7	8	No	.	.	4.7	0.56	1.68	2.66	-0.477121	7.8	39.8	5.26	3	MRI	0.9	270	130	0
male	52	176	90	29.0548	135	65	Yes	88.3333	No	No	No	No	No	No	Yes	10	6	Yes	PH1	No	3.17	1.29	0.95	2.2	0.132866	12.6	41.7	5.1	3	CT	2.7	440	130	0
male	64	170	65	22.4913	109	75	Yes	86.3333	No	No	Yes	Yes	No	No	Yes	6	8	No	.	.	3.86	0.68	1.32	2.16	-0.288065	8.4	34.7	8.36	1	MRI	5.6	520	80	0
male	59	170	70	24.2215	132	74	No	93.3333	Yes	No	No	No	No	No	No	6	5	No	.	.	4.67	0.85	1.34	3.14	-0.197686	18.9	40.8	5.72	2	MRI	6.4	320	60	0
female	62	168	75	26.5731	157	90	Yes	112.333	Yes	No	Yes	No	No	No	No	8	7	No	.	.	3.81	1.84	0.66	2.39	0.445274	7.8	39	10.32	3	MRI	14.1	1020	150	0
male	78	178	85	26.8274	125	76	Yes	92.3333	Yes	Yes	No	No	No	No	No	12	7	No	.	.	3.1	1.48	0.72	2.13	0.312929	11	37.4	5.34	3	MRI	1.5	290	50	0
male	73	170	55	19.0311	128	80	No	96	No	No	No	No	Yes	No	No	19	5	No	.	.	4.95	1.57	0.88	3.22	0.251417	12.7	32	5.2	1	CT	13.8	250	70	0
male	66	168	65	23.03	157	94	Yes	115	Yes	No	No	No	No	No	No	10	6	Yes	PH1	Yes	3.67	2.68	0.94	2.09	0.455007	15.3	44.9	5.66	2	CT	12.3	790	140	0
female	86	160	65	25.3906	103	79	No	87	No	Yes	No	No	No	No	No	8	7	No	.	.	4.63	0.83	1.39	2.88	-0.223937	16.5	35.3	5.7	2	CT	6.4	420	60	0
male	71	178	70	22.0932	150	88	No	108.667	No	No	No	No	No	No	Yes	5	7	No	.	.	2.89	2.08	0.98	1.62	0.326837	17.2	35.3	5.35	2	MRI	7.3	260	130	1
male	58	170	74	25.6055	142	98	Yes	112.667	No	No	Yes	Yes	No	Yes	No	6	7	No	.	.	3.84	1.04	1.08	2.33	-0.0163904	13.3	41.5	7.75	3	CT	10.8	500	70	0
male	75	170	65	22.4913	152	78	Yes	102.667	No	Yes	Yes	No	No	No	No	9	8	No	.	.	3.68	0.88	1.23	1.62	-0.145422	12.5	38.1	12.5	1	CT	10.9	675	60	0
female	74	160	55	21.4844	138	78	No	98	No	No	No	No	No	No	Yes	5	7	No	.	.	2.88	0.78	1.24	1.58	-0.201327	12.2	41.3	6.36	1	CT	3.4	950	90	0
male	49	175	105	34.2857	135	89	Yes	104.333	No	No	Yes	Yes	Yes	No	No	7	6	No	.	.	4.9	2.92	0.96	2.71	0.483112	22.7	40.4	8.91	3	MRI	10.9	645	170	0
male	82	170	75	25.9516	132	69	Yes	90	No	No	Yes	No	No	No	No	10	9	No	.	.	4.75	1.6	1	3.11	0.20412	15.1	31.4	12.6	2	MRI	0.8	270	130	0
male	36	178	80	25.2493	127	71	No	89.6667	No	No	No	No	Yes	No	No	6	6	No	.	.	5.75	0.74	1.34	3.78	-0.257873	50.4	47.5	5.64	1	MRI	3.2	320	50	0
male	44	177	90	28.7274	180	110	Yes	133.333	No	Yes	No	No	Yes	Yes	No	16	5	No	.	.	4.06	0.79	0.99	2.63	-0.0980081	59	40.2	5.2	3	MRI	9.9	1000	170	0
male	60	172	70	23.6614	144	84	No	104	Yes	Yes	No	No	Yes	No	Yes	7	5	Yes	PH1	Yes	3.62	2.84	0.84	2.42	0.529039	39.6	37.2	5.76	3	MRI	8.9	700	80	0
female	57	160	60	23.4375	140	87	No	104.667	No	No	Yes	No	No	No	No	13	6	No	.	.	4.39	1.12	1.17	3.03	-0.0189678	24.3	45.6	7.36	3	MRI	5.2	850	120	0
male	53	165	55	20.202	155	96	No	115.667	No	No	No	No	Yes	No	No	17	7	No	.	.	5.12	1.47	1.11	3.51	0.121994	22.9	35.8	5.54	2	CT	9.6	150	120	0
female	79	160	65	25.3906	168	106	Yes	126.667	Yes	Yes	No	No	No	No	No	6	4	Yes	HI2	No	2.57	0.42	1.27	2.57	-0.480554	9.7	41.1	6.05	2	MRI	11.3	580	140	0
female	76	155	70	29.1363	114	71	No	85.3333	No	No	No	Yes	No	No	Yes	6	8	No	.	.	4.19	2	1.05	2.46	0.279841	10.4	41.6	5.92	2	MRI	4.2	190	60	0
female	77	150	65	28.8889	116	60	No	78.6667	No	No	Yes	No	No	Yes	No	22	6	No	.	.	4.84	1.49	1.17	3.4	0.105	9.8	35.4	7.33	3	CT	1.5	400	70	0
male	67	160	70	27.3438	126	90	No	102	No	No	No	Yes	Yes	No	No	4	7	No	.	.	4.14	2.18	0.73	2.72	0.475134	17.6	32.7	6.21	4	MRI	7.4	500	190	0
male	74	175	75	24.4898	141	98	Yes	112.333	No	No	Yes	No	No	Yes	Yes	8	7	No	.	.	4.32	2.29	0.96	2.89	0.377564	18.5	40.9	9.56	3	MRI	1.6	570	60	0
male	71	162	75	28.578	162	87	Yes	112	Yes	Yes	Yes	No	No	No	No	10	8	No	.	.	4.51	1.81	1.04	3.14	0.240645	30.7	35.1	7.27	2	MRI	7.5	400	120	0
male	74	170	70	24.2215	116	66	No	82.6667	No	No	No	No	Yes	Yes	No	12	5	No	.	.	2.23	0.92	0.72	1.45	0.106455	15.8	42.2	5.67	1	MRI	13.6	710	150	0
male	53	170	72.5	25.0865	148	82	Yes	104	No	No	No	No	Yes	No	Yes	15	6	No	.	.	3.12	0.77	0.92	1.9	-0.0772971	70.2	43.5	5.31	3	MRI	6.1	1090	140	0
male	54	170	75	25.9516	115	68	Yes	83.6667	No	No	No	No	Yes	Yes	No	4	5	No	.	.	4.7	1.19	1.13	2.98	0.0224685	26.9	40.6	5.77	2	CT	6.2	430	110	0
female	77	167	63	22.5896	117	67	No	83.6667	No	No	No	No	No	No	Yes	7	7	No	.	.	3.86	0.67	0.85	2.7	-0.103344	11.3	39.2	5.64	1	CT	1.8	250	70	0
female	73	165	75	27.5482	121	67	No	85	Yes	No	No	Yes	No	No	No	7	7	No	.	.	2.83	1.19	0.75	1.76	0.200486	10.4	33.8	5.81	1	CT	4.2	290	40	0
female	60	160	60	23.4375	125	80	Yes	95	No	Yes	No	No	No	No	No	8	7	No	.	.	4.65	0.83	1.39	2.75	-0.223937	11.4	38.2	5.78	1	MRI	1.3	150	60	2a
male	58	170	70	24.2215	146	86	Yes	106	No	Yes	No	No	Yes	No	No	4	7	No	.	.	4.23	1.52	0.74	3.03	0.312612	57.6	41.3	6.96	2	MRI	0.7	700	140	0
male	60	181	75	22.8931	142	78	Yes	99.3333	No	No	No	No	No	No	No	7	6	No	.	.	4.77	2.14	0.73	2.97	0.467091	273	40.6	5.59	3	MRI	10.8	710	150	0
male	60	170	80	27.6817	152	97	Yes	115.333	Yes	Yes	No	No	No	No	No	7	5	No	.	.	4.05	2.5	0.82	2.38	0.484126	26.4	34.9	5.2	1	MRI	3.2	410	100	0
male	60	165	69	25.3444	120	73	No	88.6667	No	No	Yes	No	Yes	No	No	8	5	No	.	.	4.91	0.74	1.25	3.4	-0.227678	8.6	40.4	11.06	2	CT	8.4	210	60	0
male	65	173	65	21.7181	143	85	Yes	104.333	No	No	Yes	No	Yes	Yes	No	8	5	Yes	PH1	No	5	1.31	1.24	3.17	0.0238496	24.4	38.5	5.82	2	MRI	13.4	960	110	0
male	74	170	70	24.2215	218	144	Yes	168.667	No	Yes	No	No	Yes	No	No	25	6	Yes	HI1	No	3.17	0.84	0.99	2	-0.0713559	15.2	38.4	5.63	2	MRI	6.4	500	90	0
male	73	175	45	14.6939	135	82	No	99.6667	No	No	No	No	No	No	Yes	7	5	Yes	PH1	Yes	2.13	0.98	0.78	1.13	0.0991315	19.3	31.9	6.2	2	MRI	12.9	600	55	0
male	71	175	70	22.8571	182	120	Yes	140.667	Yes	Yes	Yes	No	Yes	No	No	8	6	No	.	.	3.98	0.81	0.94	2.74	-0.0646428	12	39.2	10.14	1	MRI	0.9	620	90	0
male	72	180	95	29.321	131	88	Yes	102.333	No	No	Yes	No	No	No	No	5	7	Yes	HI2	No	3.72	0.73	0.94	2.6	-0.109805	13.1	37.6	11.7	1	MRI	0.7	1020	90	0
male	67	175	65	21.2245	170	106	Yes	127.333	No	No	No	No	Yes	No	Yes	9	5	No	.	.	3.21	0.85	1.16	1.91	-0.135039	40.4	40.7	5.78	1	MRI	13.5	750	70	0
male	63	170	65	22.4913	135	77	No	96.3333	Yes	Yes	No	No	Yes	No	No	5	5	No	.	.	4.44	0.98	1.05	2.88	-0.0299632	42.3	39	4.82	2	CT	7.7	630	100	1
male	61	170	65	22.4913	161	78	Yes	105.667	No	Yes	No	Yes	Yes	No	No	6	6	No	.	.	3.93	0.98	0.9	2.77	0.0369836	11	38.9	4.91	2	MRI	4.6	1080	160	0
male	61	170	70	24.2215	179	123	Yes	148.333	No	Yes	No	No	Yes	Yes	No	19	5	No	.	.	4.01	2.79	0.77	2.47	0.559113	15.8	42.8	5.68	4	MRI	6.6	380	180	0
male	69	165	70	25.7117	161	74	Yes	103	Yes	Yes	Yes	No	No	No	Yes	7	5	No	.	.	4.15	2.17	0.78	2.96	0.444365	9.6	43	6.84	1	MRI	3.5	1060	80	0
male	58	172	70	23.6614	133	77	No	95.6667	No	No	No	No	Yes	No	No	8	5	No	.	.	2.58	0.92	0.72	1.7	0.106455	23.9	37.9	5.4	2	MRI	11.2	740	30	1
male	67	170	55	19.0311	184	108	Yes	133.333	No	No	No	Yes	Yes	No	No	14	5	Yes	PH2	No	3.99	0.62	0.95	2.39	-0.185332	16.5	36.8	5.89	3	CT	5.7	1170	80	0
male	65	175	70	22.8571	133	77	Yes	95.6667	No	Yes	Yes	No	No	No	Yes	6	8	No	.	.	3.14	1.44	0.99	1.77	0.162727	12.6	42.1	6.9	3	MRI	2.4	650	90	1
female	59	160	70	27.3438	121	75	Yes	90.3333	No	No	Yes	No	No	No	No	9	6	No	.	.	4.41	2.52	1.22	2.68	0.315041	11.3	45.6	7.71	2	MRI	14.7	620	130	1
female	62	164	80	29.7442	135	85	Yes	101.667	No	No	No	No	No	No	Yes	5	5	No	.	.	6.36	0.84	1.3	4.51	-0.189664	18.6	41.2	5.45	1	MRI	7.5	400	130	0
male	70	167	75	26.8923	124	78	No	93.3333	No	No	No	No	Yes	Yes	No	5	6	No	.	.	4.1	0.75	1.08	2.64	-0.158362	14.4	39.1	5.08	2	MRI	2.9	610	120	2a
male	68	155	50	20.8117	143	105	Yes	117.667	Yes	Yes	No	Yes	No	No	No	3	5	No	.	.	4.9	0.74	1.22	3.38	-0.217128	11.9	36.8	5.67	1	MRI	5.5	200	40	0
male	70	172	80	27.0416	166	79	Yes	108	No	No	No	No	No	Yes	No	10	4	Yes	PH1	No	3.92	0.52	1.01	2.54	-0.288318	29.7	37.7	5.09	3	MRI	14.6	460	90	0
male	58	175	90	29.3878	168	107	Yes	127.333	No	No	No	No	Yes	No	Yes	12	6	No	.	.	2.89	1.36	0.84	1.86	0.20926	36.9	39.4	6.64	1	MRI	4.9	640	100	0
female	90	148	40	18.2615	195	86	Yes	122.333	Yes	Yes	No	No	No	No	No	12	5	Yes	HI2	No	4.24	1.15	1.28	2.76	-0.0465121	18.1	43.3	5.07	4	MRI	3.9	430	140	0
male	66	170	58	20.0692	130	60	No	83.3333	Yes	Yes	Yes	No	Yes	Yes	No	3	7	No	.	.	4.02	2.38	0.81	2.67	0.468092	16.2	45.5	6.37	4	CT	9.3	270	130	0
male	50	176	83	26.7949	115	75	No	88.3333	No	No	Yes	No	No	No	No	12	4	No	.	.	3.81	1.69	0.73	2.75	0.364564	15.2	39.4	9.38	3	CT	13.6	500	120	0
female	57	162	70	26.6728	150	82	Yes	104.667	No	No	Yes	No	No	No	No	4	7	No	.	.	3.08	1.26	1.19	1.72	0.0248236	43.5	39.2	6.89	1	MRI	2.5	500	110	0
female	57	160	55	21.4844	128	85	Yes	99.3333	No	Yes	No	No	No	No	Yes	14	5	No	.	.	3.47	1.52	1.05	2.18	0.160654	14.6	35.1	5.43	3	MRI	8	630	100	0
male	71	170	80	27.6817	174	116	Yes	142	Yes	Yes	Yes	No	No	No	No	10	4	No	.	.	5.75	1.34	1.46	3.92	-0.0372481	113.9	42.3	7.15	2	MRI	4.5	730	120	2a
female	71	160	55	21.4844	140	80	No	100	No	No	No	No	No	No	No	5	5	No	.	.	4.98	2.32	1.31	3.58	0.248217	14.8	45.5	5.42	1	MRI	1.4	1380	110	0
male	68	170	60	20.7612	127	78	No	94.3333	No	No	No	No	Yes	No	No	12	5	Yes	PH1	Yes	4.62	0.76	1.23	3.01	-0.209092	26.6	43.5	5.62	1	MRI	10.3	860	60	0
male	78	170	70	24.2215	131	85	No	100.333	No	No	Yes	No	No	No	Yes	12	5	No	.	.	3.82	0.72	0.84	2.63	-0.0669468	13.5	37.4	6.86	1	MRI	12.2	530	80	1
male	66	170	60	20.7612	126	76	No	92.6667	No	No	No	No	Yes	Yes	No	7	6	No	.	.	3.77	0.86	1.26	2.29	-0.165872	13.9	39.8	4.7	2	MRI	4.6	560	180	2a
female	60	165	65	23.8751	80	57	No	64.6667	Yes	Yes	Yes	No	No	No	Yes	6	5	No	.	.	5.03	2.48	0.91	2.61	0.43541	15.4	38.6	10.59	2	CT	10.5	510	130	1
male	36	180	120	37.037	126	65	Yes	85.3333	No	Yes	No	No	No	No	No	3	8	No	.	.	4.65	2.32	0.78	2.9	0.473393	60.5	43	5.74	3	MRI	4.4	580	208	0
male	66	168	61	21.6128	154	84	Yes	107.333	No	No	No	No	Yes	No	Yes	5	4	No	.	.	2.87	1	1.12	1.17	-0.049218	8	37.6	5.54	2	MRI	3.4	490	180	0
female	73	165	70	25.7117	117	72	No	87	No	No	No	No	Yes	Yes	Yes	8	7	Yes	PH1	No	5.43	3.46	1.16	3.06	0.474618	34.9	42.7	5.56	3	CT	7.4	550	80	0
male	53	170	70	24.2215	136	94	No	108	No	No	No	No	Yes	No	No	17	6	No	.	.	3.43	1.34	0.98	2.21	0.135879	57.9	43.2	5.77	2	MRI	2.4	510	60	0
male	68	170	60	20.7612	140	60	Yes	86.6667	Yes	Yes	No	Yes	No	No	Yes	15	6	No	.	.	4.9	1.41	1.22	2.96	0.0628593	19.3	36.2	5.96	3	MRI	1	410	100	0
male	60	170	70	24.2215	143	85	No	104.333	No	No	No	No	Yes	Yes	No	7	6	No	.	.	3.95	0.79	1.13	2.67	-0.155451	38.8	45.4	5.19	3	MRI	8	210	80	0
male	54	175	75	24.4898	130	88	Yes	102	Yes	No	No	No	Yes	No	No	5	5	No	.	.	3.97	1.73	0.96	2.5	0.255775	33.6	34.5	5.8	2	CT	5.8	710	120	0
male	67	183	85	25.3815	166	85	Yes	112	Yes	No	No	No	No	No	Yes	3	6	No	.	.	4.55	1.18	1.01	3.01	0.0675606	12.2	39.4	6.17	2	MRI	11.2	390	120	0
male	60	190	100	27.7008	144	90	Yes	108	No	No	No	Yes	Yes	Yes	Yes	3	7	No	.	.	3.82	1.37	0.99	2.59	0.141085	56.3	39	5.91	3	MRI	5.1	140	110	0
male	72	180	84	25.9259	135	82	Yes	99.6667	No	No	Yes	Yes	Yes	Yes	No	8	7	Yes	HI1	No	3.81	2.74	0.88	2.3	0.493268	20.3	32.1	7.27	3	CT	8.6	760	160	0
female	74	160	60	23.4375	129	90	Yes	103	No	No	No	No	No	No	No	12	5	Yes	PH1	Yes	4.39	1.87	1.38	2.74	0.131963	12	35.8	6.03	4	MRI	12.5	840	150	0
male	48	175	95	31.0204	144	92	Yes	109.333	No	No	No	No	Yes	Yes	Yes	6	7	No	.	.	5.15	1.5	1	3.68	0.176091	23.3	43.6	6.22	1	MRI	5.6	710	90	0
female	80	160	55	21.4844	154	75	No	101.333	Yes	Yes	Yes	No	No	No	No	6	5	Yes	HI2	Yes	5.45	0.61	1.38	3.21	-0.354549	11.9	42.4	11.37	1	MRI	7.9	410	80	0
male	65	165	70	25.7117	142	68	Yes	92.6667	No	No	No	No	Yes	No	No	8	5	Yes	PH1	No	3.54	1.57	1.24	2.08	0.102478	48.5	38.2	5.67	1	MRI	13.4	490	60	0
male	38	175	65	21.2245	130	86	Yes	100.667	No	Yes	Yes	No	Yes	No	No	7	7	No	.	.	3.74	2.22	0.83	2.19	0.427275	23.5	42.4	8.29	3	CT	5.5	720	150	0
male	63	182	85	25.6612	161	104	Yes	123	No	No	No	No	Yes	Yes	No	8	5	No	.	.	5.62	1.65	1.33	3.54	0.0936323	14.7	43.1	5.55	1	CT	13.8	700	70	2a
male	58	171	90	30.7787	135	97	Yes	109.667	No	Yes	No	No	Yes	Yes	Yes	10	7	Yes	PH1	No	5.47	1.56	1.17	3.71	0.124939	40.8	43.1	7.07	2	MRI	9.8	420	140	0
male	59	170	70	24.2215	195	120	Yes	145	No	Yes	Yes	No	No	No	Yes	9	7	No	.	.	5.56	0.84	1.3	3.86	-0.189664	47.1	43.6	8.38	1	MRI	0.7	180	90	0
male	71	168	60	21.2585	129	81	No	97	No	No	No	No	Yes	No	No	4	7	Yes	PH1	No	4.72	1.87	0.97	3.12	0.28507	68.7	43.9	5.69	4	MRI	0.6	800	210	0
male	57	176	75	24.2123	138	74	No	95.3333	No	No	Yes	No	Yes	Yes	No	6	5	Yes	PH1	No	4.81	1.27	1.32	2.16	-0.0167702	13.7	41.7	7.23	2	MRI	8.8	580	90	0
male	63	170	70	24.2215	131	94	Yes	106.333	No	No	No	No	Yes	No	Yes	4	6	Yes	HI2	No	5.15	1.33	1.25	3.33	0.0269416	15.6	37.6	6	2	MRI	4.6	360	190	2a
male	59	170	77	26.6436	116	85	No	95.3333	No	No	No	No	Yes	No	No	3	5	No	.	.	5.02	1.88	0.99	3.42	0.278523	78.3	39.5	6.81	3	MRI	4	340	185	0
male	65	178	70	22.0932	156	92	Yes	113.333	No	No	Yes	No	Yes	No	Yes	8	5	Yes	HI2	No	4.35	0.41	1.25	2.39	-0.484126	8.7	41.7	6.13	1	MRI	0.3	650	120	0
male	56	160	60	23.4375	139	100	Yes	113	No	No	No	No	Yes	No	Yes	8	5	No	.	.	4.9	1.53	1.04	3.19	0.167658	58.2	38.4	5.66	3	MRI	14.8	540	100	0
male	42	173	90	30.0712	113	75	Yes	87.6667	Yes	Yes	No	No	Yes	Yes	No	4	5	No	.	.	7.38	2.13	1.44	4.74	0.170017	7.1	44.9	5.6	1	MRI	4.7	210	70	0
male	65	179	77	24.0317	105	79	Yes	87.6667	No	No	No	No	Yes	No	No	2	5	No	.	.	4.11	1.84	0.47	2.41	0.59272	11.3	35	5.5	2	MRI	2.8	500	100	0
male	69	175	70	22.8571	134	68	Yes	90	No	No	No	No	Yes	No	No	6	5	No	.	.	3.19	1.12	1.03	1.97	0.0363808	34.4	36	5.43	3	MRI	9.3	1380	105	0
male	70	168	62.5	22.1443	117	75	Yes	89	No	No	No	No	Yes	No	Yes	3	5	No	.	.	4.04	1.78	0.8	3.04	0.34733	21.6	39	5.05	3	CT	5.4	560	60	2a
female	57	160	48	18.75	130	89	Yes	102.667	No	Yes	No	No	No	No	No	4	5	Yes	HI2	Yes	3.56	0.77	1.34	1.91	-0.240614	11.1	46.3	5.31	3	MRI	7.9	590	130	0
male	70	171	70	23.939	144	78	Yes	100	Yes	Yes	No	No	Yes	No	No	2	7	No	.	.	4.74	1.07	1.12	2.94	-0.0198342	14.9	42.4	6.47	1	MRI	0.2	770	120	0
female	82	160	39	15.2344	158	82	Yes	107.333	No	No	No	No	No	No	Yes	15	5	No	.	.	5.1	2.33	1.3	3.27	0.253413	25.5	45.7	4.82	2	MRI	13.8	300	120	0
male	73	168	60	21.2585	137	76	No	96.3333	No	Yes	Yes	No	Yes	No	No	2	8	No	.	.	4.85	1.13	1.45	2.9	-0.10829	21	42.1	6.71	2	MRI	0.2	460	80	0
female	50	158	59	23.634	117	66	Yes	83	No	No	No	No	No	Yes	No	5	7	No	.	.	6.43	1.92	1.48	3.91	0.11304	14.2	41.5	5.81	1	MRI	8.5	230	90	0
male	68	155	69	28.7201	150	88	No	112	Yes	No	No	No	No	Yes	No	7	8	No	.	.	2.95	2.23	0.73	1.9	0.484982	16.9	38.5	5.57	3	MRI	1.5	660	90	0
male	43	175	75	24.4898	165	100	Yes	121.667	No	Yes	No	No	Yes	No	No	4	7	No	.	.	4.66	3.16	0.76	2.95	0.618873	14.1	41.3	5.87	3	CT	14.3	470	200	0
female	71	150	65	28.8889	143	66	No	91.6667	No	No	No	No	No	Yes	Yes	10	6	No	.	.	3.1	1.81	0.77	2	0.371188	21.7	38.1	6.01	2	CT	13.8	510	100	2a
female	73	163	61	22.9591	145	78	No	100.333	No	No	Yes	No	No	Yes	No	11	6	No	.	.	3.03	0.89	1.21	1.69	-0.133395	18.5	38.1	7.85	1	MRI	4.8	680	60	2a
male	68	170	70	24.2215	134	85	Yes	101.333	No	No	No	No	Yes	Yes	No	7	5	Yes	PH1	No	5.82	3.67	1.32	3.48	0.444092	20.8	41.8	5.64	2	MRI	3.4	700	190	0
male	33	175	95	31.0204	158	105	No	122.667	No	No	No	No	No	No	No	12	7	No	.	.	4.8	2.42	0.88	3.27	0.439333	19.2	34.3	4.83	3	MRI	6.4	590	120	0
male	81	165	80	29.3848	162	72	Yes	102	No	No	No	No	No	No	Yes	4	7	No	.	.	4.41	1.08	0.84	3.4	0.109144	13.8	31.8	6.04	2	MRI	0.3	610	120	0
male	47	171	87.5	29.9237	149	97	No	114.333	No	Yes	Yes	No	No	No	Yes	6	7	No	.	.	4.92	2.16	0.83	3.41	0.415376	11.1	39.3	10.88	3	CT	4.3	620	155	0
male	67	168	56	19.8413	105	70	No	81.6667	No	No	No	No	No	No	No	2	7	No	.	.	3.84	0.97	0.87	2.63	0.0472525	17.8	37.7	5.58	2	MRI	3.2	640	68	2a
female	72	153	60	25.6312	170	90	Yes	116.667	No	No	No	No	No	No	Yes	9	6	No	.	.	3.33	1.75	1.26	1.99	0.142668	11.7	41.3	5.91	2	CT	7.6	780	120	0
male	66	175	75	24.4898	144	76	Yes	98.6667	No	No	No	No	Yes	Yes	No	4	5	No	.	.	4.49	2.19	1.25	2.61	0.243534	28.2	41.7	4.84	3	CT	6.6	330	150	0
female	35	165	70	25.7117	171	89	Yes	116.333	No	No	No	No	No	No	No	12	7	No	.	.	4.24	0.85	0.99	2.96	-0.0662163	6.5	41.4	5.65	3	MRI	2.6	700	150	0
male	63	168	80	28.3447	139	86	Yes	103.667	No	No	No	No	Yes	No	Yes	3	5	No	.	.	4.13	1.47	0.8	2.87	0.264227	13.1	43.4	5.97	2	MRI	7.4	470	120	0
male	73	165	70	25.7117	143	88	No	106.333	Yes	Yes	No	No	Yes	Yes	No	7	5	No	.	.	6.03	1.93	1.37	3.96	0.148837	17.2	44.6	6.46	1	MRI	4.5	150	90	0
female	73	160	55	21.4844	137	78	Yes	97.6667	Yes	Yes	No	Yes	No	No	No	4	8	No	.	.	2.77	1.27	0.84	1.61	0.179524	15.2	37.2	8.43	2	MRI	0.7	570	110	2a
male	47	170	60	20.7612	126	89	No	101.333	No	No	No	No	Yes	No	No	6	5	No	.	.	4.51	0.83	0.92	3.21	-0.0447097	17.5	44.6	5.03	3	MRI	5.4	1180	160	0
male	66	175	80	26.1224	151	90	Yes	110.333	No	No	No	No	No	No	No	9	5	No	.	.	3.93	2.36	0.84	2.66	0.448633	26.6	43.6	5.74	3	MRI	11.7	310	120	0
female	64	165	50	18.3655	136	81	No	99.3333	Yes	Yes	No	No	No	No	No	6	6	Yes	PH2	Yes	4.12	0.94	0.98	2.77	-0.0180982	10.6	45	5.56	3	MRI	14.4	390	120	0
male	61	173	76	25.3934	165	101	Yes	122.333	No	No	Yes	No	Yes	No	Yes	5	7	No	.	.	5.71	2.24	0.69	3.71	0.511399	9.2	19.2	8.76	1	MRI	0.4	470	130	0
male	49	170	75	25.9516	127	90	No	102.333	No	No	No	No	No	No	No	4	7	Yes	PH2	Yes	4.14	1.08	0.79	3.23	0.135797	12.2	43.7	5.46	3	MRI	6.1	400	160	0
male	83	172	75	25.3515	147	81	No	103	No	No	No	No	No	Yes	No	3	6	No	.	.	3.12	0.86	1	1.9	-0.0655015	15	33.4	5.58	2	MRI	1.2	320	40	0
male	50	170	65	22.4913	140	80	Yes	100	Yes	No	Yes	No	Yes	No	No	11	5	No	.	.	4.19	1.67	1	2.7	0.222716	10.2	37.4	6.74	2	CT	12.4	1100	80	0
male	62	160	70	27.3438	137	77	Yes	97	No	No	No	No	Yes	No	Yes	20	8	Yes	HI2	Yes	4.4	0.89	1.2	2.9	-0.129791	14.1	43.7	6.01	4	MRI	8.8	1060	180	0
male	73	170	75	25.9516	116	76	No	89.3333	Yes	No	Yes	No	Yes	No	Yes	5	5	No	.	.	2.16	0.87	0.98	1.11	-0.0517068	18.3	36.8	8.25	1	CT	11.5	640	60	0
male	63	170	70	24.2215	128	65	No	86	No	No	No	No	Yes	No	No	4	6	Yes	HI2	No	3.95	0.67	1.6	2.17	-0.378045	12.4	32.4	4.79	3	MRI	6.8	790	110	0
male	58	170	85	29.4118	118	83	Yes	94.6667	Yes	Yes	No	Yes	Yes	Yes	No	4	7	No	.	.	4.14	1.73	0.87	2.94	0.298527	56.1	44.2	6.47	1	MRI	8.4	1300	60	0
male	67	180	85	26.2346	156	101	No	119.333	No	No	No	No	Yes	No	No	4	6	Yes	HI1	No	3.01	1.39	0.78	1.97	0.25092	55.8	42.4	5.72	4	MRI	4.3	500	120	0
male	68	160	55	21.4844	99	60	No	73	No	No	No	No	Yes	No	No	6	6	No	.	.	3	1.03	1.34	1.48	-0.114268	41.3	37.6	5.4	2	CT	7.3	580	90	0
male	54	180	85	26.2346	139	98	No	111.667	No	No	No	No	Yes	No	No	8	6	No	.	.	4.76	2.13	0.58	3.47	0.564952	15	45.2	5.88	1	MRI	5.7	600	129	0
female	65	158	72	28.8415	138	86	Yes	103.333	No	No	No	No	No	Yes	Yes	3	9	No	.	.	3.39	1	1.26	1.91	-0.100371	10.5	38.4	5.85	2	MRI	0.4	360	92	1
male	61	162	63	24.0055	131	86	Yes	101	No	No	No	No	Yes	No	Yes	11	4	No	.	.	4.68	1.02	1.12	3.33	-0.0406179	24.4	43.5	5.7	3	MRI	12.6	1120	90	0
male	56	172	80	27.0416	141	96	Yes	114.333	No	No	Yes	No	Yes	No	No	2	6	No	.	.	6.1	1.96	1.11	4.1	0.246933	37.7	42.2	8.7	2	MRI	0.6	780	120	1
male	60	167	65	23.3067	134	80	No	98	Yes	No	No	No	Yes	No	No	3	5	No	.	.	3.52	1.06	1	2.07	0.0253059	23.8	39.3	5.08	1	MRI	12.4	1020	110	0
male	52	174	73	24.1115	133	78	No	96.3333	Yes	Yes	No	No	Yes	No	No	5	7	No	.	.	4.2	2.32	0.79	2.83	0.467861	28.9	40.7	5.66	3	CT	1.8	480	120	0
male	64	175	65	21.2245	159	80	No	106.333	No	No	No	No	No	No	No	4	8	No	.	.	3.65	0.81	1.25	2.35	-0.188425	15.5	38.5	5.09	2	MRI	2.7	300	160	0
female	59	160	40	15.625	131	81	Yes	97.6667	No	No	Yes	No	No	No	No	3	7	No	.	.	3.51	1.89	0.84	2.35	0.352183	9.5	40.5	7.75	4	MRI	2	820	100	0
male	66	172	65	21.9713	158	85	Yes	109.333	No	No	No	No	Yes	No	No	2	6	No	.	.	5.26	2.01	1.02	3.36	0.294596	16.3	38.7	6.09	5	MRI	3.4	780	150	0
male	69	170	77.8	26.9204	177	95	Yes	122.333	Yes	Yes	Yes	No	No	Yes	No	12	7	No	.	.	4.79	1.15	1.08	3.2	0.0272741	9.8	38.4	7.03	2	MRI	5.1	340	102	0
female	79	158	70	28.0404	137	74	Yes	95	Yes	Yes	No	No	No	No	No	6	5	Yes	HI2	No	4.67	1.01	1.08	2.53	-0.0291024	11.1	37.9	5.68	5	MRI	8.9	620	140	0
male	64	175	85	27.7551	135	65	Yes	88.3333	No	No	No	No	No	Yes	No	5	4	Yes	PH1	Yes	3.14	0.78	0.93	1.82	-0.0763883	15.8	41.3	5.58	4	CT	12.2	350	120	0
male	60	154	63	26.5643	138	84	Yes	102	No	No	Yes	No	No	No	Yes	4	7	Yes	HI2	Yes	3.89	0.62	1.02	2.48	-0.216208	14.7	41.4	8.11	2	MRI	11.7	1040	110	0
female	76	163	68.5	25.7819	147	93	No	111	No	No	No	No	No	Yes	No	3	7	No	.	.	4.59	2.13	0.89	2.93	0.37899	17.7	40.1	6.88	1	MRI	2.4	360	70	2a
female	82	160	55	21.4844	155	108	Yes	123.667	No	No	No	No	No	Yes	No	7	4	No	.	.	5.39	0.97	1.28	3.3	-0.120438	16.6	39.6	5.25	3	CT	9.5	360	102	0
male	52	180	65	20.0617	177	115	Yes	135.667	No	No	No	No	Yes	No	No	2	5	No	.	.	6.16	0.85	1.15	3.97	-0.131279	11.5	46.9	5.72	1	MRI	4.2	350	65	0
female	73	155	55	22.8928	132	66	No	88	No	No	Yes	Yes	Yes	No	No	22	5	Yes	PH2	No	2.6	0.54	1.12	1.39	-0.316824	11.9	34.3	10.48	2	MRI	7.2	68	90	0
male	53	176	74	23.8895	139	78	Yes	98.3333	No	Yes	No	No	No	No	Yes	6	8	No	.	.	3.04	1.34	0.9	1.78	0.172862	15.7	41.4	5.41	3	MRI	2.1	360	180	0
male	85	174	70	23.1206	150	96	Yes	114	No	No	No	No	Yes	Yes	No	8	5	No	.	.	4.33	1.44	0.71	3.06	0.307104	13.4	40.7	6.16	4	MRI	13.6	390	90	0
male	61	175	90	29.3878	120	80	No	93.3333	No	No	No	Yes	No	Yes	Yes	3	4	No	.	.	4.28	0.66	0.94	2.83	-0.153584	13.6	46.2	5.6	2	CT	13.4	180	140	0
male	82	168	65	23.03	119	72	No	87.6667	No	No	No	No	Yes	No	No	5	5	No	.	.	3.56	0.52	1.27	2.06	-0.3878	21.3	35.8	6.02	1	MRI	8.6	180	90	0
male	52	175	75	24.4898	144	99	Yes	114	Yes	Yes	No	No	No	No	No	4	7	No	.	.	4.85	2.2	1.05	3.15	0.321233	29.9	44.4	5.39	3	MRI	6.3	870	150	0
male	49	172	65	21.9713	137	91	No	106.333	No	No	Yes	No	No	No	No	5	8	No	.	.	4.57	2	0.9	3.02	0.346787	18	43.2	9.47	1	MRI	2	710	90	0
male	56	168	74	26.2188	150	88	Yes	108.667	No	Yes	No	No	No	No	No	8	7	No	.	.	4.86	0.49	1.05	3.32	-0.330993	11.4	38.6	5.05	1	MRI	1.5	530	70	0
male	73	170	65	22.4913	133	80	Yes	97.6667	No	No	No	No	No	No	Yes	8	4	No	.	.	2.51	0.73	1.19	1.31	-0.212224	11	44.5	6.2	3	MRI	9.4	280	70	1
male	55	170	65	22.4913	132	84	No	100	No	No	No	No	Yes	No	No	4	6	No	.	.	3.93	1.34	0.96	2.46	0.144834	11	36.4	5.69	3	MRI	3.1	420	140	0
male	64	182	70	21.1327	132	77	Yes	95.3333	Yes	Yes	Yes	No	Yes	No	No	15	4	Yes	HI1	No	3.24	0.63	0.88	1.76	-0.145142	24.7	40.3	7.82	3	MRI	10.6	84	128	0
male	65	178	75	23.6713	148	92	Yes	110.667	Yes	Yes	No	No	No	Yes	Yes	10	8	No	.	.	5.25	0.57	1.91	3.14	-0.525159	16.9	40.6	5.81	1	MRI	0.3	440	38	2a
male	60	175	65	21.2245	150	99	No	116	No	No	No	No	Yes	No	No	3	7	No	.	.	3.72	1.46	1.16	2.27	0.0998949	19.2	47.6	7.19	2	MRI	0.2	740	30	1
male	69	177	90	28.7274	147	91	Yes	109.667	No	No	No	No	Yes	Yes	Yes	11	5	No	.	.	4.33	1.07	0.95	2.65	0.0516602	36	41.8	5.38	1	MRI	11.2	360	120	0
male	46	168	79	27.9904	126	79	No	94.6667	No	No	No	No	Yes	No	No	4	5	No	.	.	6.13	2.4	0.77	4.15	0.493721	43.3	45.3	5.4	2	MRI	13.7	560	140	0
male	55	172	67.5	22.8164	133	88	No	103	No	No	No	No	Yes	No	No	10	8	Yes	HI2	No	4.77	1.7	1.3	2.81	0.116506	15.5	42.5	5.3	1	MRI	12.8	940	120	0
female	78	160	73	28.5156	153	65	No	94.3333	Yes	Yes	Yes	Yes	Yes	No	No	4	7	No	.	.	3.98	1.74	0.76	2.36	0.359736	15.2	34.8	8.5	3	MRI	5.6	750	110	0
male	67	175	70	22.8571	142	94	No	110	Yes	Yes	No	No	Yes	No	No	6	9	No	.	.	4.55	0.76	1.21	2.85	-0.201972	12.6	47.8	5.31	1	MRI	0.5	560	105	0
male	69	170	75	25.9516	154	77	Yes	102.667	No	No	No	No	Yes	No	No	4	5	Yes	HI2	Yes	3.25	0.73	0.75	2.01	-0.0117384	10.9	37.7	6.21	2	MRI	10.3	470	100	0
male	64	170	70	24.2215	178	97	Yes	124	No	No	Yes	No	Yes	No	No	8	5	Yes	HI2	No	3.27	1.03	1.06	1.89	-0.0124686	11.6	42.6	6.8	4	MRI	10.9	660	110	0
female	72	163	72.5	27.2874	130	65	Yes	86.6667	Yes	Yes	Yes	No	No	No	No	5	8	No	.	.	2.3	0.88	0.72	1.38	0.0871502	13.1	39.5	7.77	3	MRI	1.3	1040	90	0
male	66	170	70	24.2215	150	85	Yes	106.667	No	No	Yes	No	Yes	No	Yes	5	6	No	.	.	2.74	0.66	1.06	1.56	-0.205762	11.1	37.9	11.3	2	MRI	7.8	320	160	0
male	44	175	80	26.1224	136	85	Yes	102	Yes	No	No	No	Yes	No	No	4	6	No	.	.	3.15	0.97	0.92	2.06	0.0229839	19.8	42.2	5.3	3	MRI	7.8	1320	240	0
male	81	175	60	19.5918	158	89	Yes	115.333	No	No	Yes	No	No	No	No	5	6	No	.	.	4.98	1.09	1.18	3.32	-0.0344555	8.7	38.9	8.6	3	MRI	1.9	780	130	0
male	62	168	72.5	25.6874	124	79	No	94	No	No	No	No	No	No	No	2	7	No	.	.	3.97	2.11	0.58	2.55	0.560854	14.9	45.8	5.56	1	MRI	11.1	720	80	0
female	72	155	75	31.2175	155	65	Yes	95	Yes	Yes	Yes	No	No	No	No	6	5	No	.	.	3.88	2.15	0.97	2.35	0.345667	19.3	37.9	7.01	3	MRI	26.8	660	130	0
female	78	155	60	24.974	186	97	Yes	126.667	No	No	No	No	No	No	No	16	3	No	.	.	4.03	1.35	0.82	2.81	0.21652	27.5	44.5	6.12	1	MRI	30.8	1380	60	0
female	61	158	50	20.0288	174	94	Yes	120.667	No	No	Yes	No	No	No	No	13	5	Yes	HI1	Yes	3.78	0.99	0.95	2.1	0.0179116	12.7	35.2	8.95	5	CT	39.3	690	120	0
female	77	150	75	33.3333	121	72	Yes	88.3333	No	No	No	No	No	No	No	23	3	No	.	.	4.14	1.04	1.19	2.49	-0.0585136	13	40.8	6.2	2	MRI	45.4	220	155	0
male	68	176	90	29.0548	122	73	Yes	89.3333	No	No	No	No	Yes	Yes	No	7	6	Yes	HI2	No	4.59	1.03	1.25	2.43	-0.0840728	21.1	32.4	6.41	3	CT	44.6	510	140	0
male	64	170	70	24.2215	180	100	Yes	126.667	No	No	Yes	No	No	No	No	16	4	Yes	PH1	No	5.32	3.43	1.38	3.72	0.395415	15.7	39	7.49	2	MRI	56.4	520	80	0
male	62	170	90	31.1419	122	80	No	94	No	No	No	No	Yes	No	Yes	6	5	No	.	.	4.17	2.08	0.83	2.81	0.398985	20.2	41.5	6.5	1	MRI	43.9	850	90	0
male	60	175	80	26.1224	160	102	Yes	121.333	No	No	Yes	No	Yes	Yes	No	4	4	No	.	.	3.39	1.54	0.8	2.56	0.284431	12.5	35.2	7.72	1	MRI	33.2	280	130	0
male	73	170	80	27.6817	169	81	Yes	110.333	Yes	Yes	No	No	No	No	No	18	6	Yes	HI2	No	3.67	1.35	0.96	2.42	0.148063	37.8	36.9	6.46	4	CT	29.9	750	180	0
male	63	181	70	21.3669	112	65	No	80.6667	No	No	No	No	Yes	No	No	17	5	No	.	.	4.41	1.13	0.99	2.93	0.0574432	16.9	40	5.68	5	CT	65	700	160	0
female	80	158	65	26.0375	164	71	Yes	102	No	No	No	No	No	Yes	No	20	6	No	.	.	5.81	2	1.39	3.51	0.158015	13.3	37.6	5.84	1	CT	15.2	300	50	0
male	79	178	90	28.4055	156	84	Yes	108	Yes	No	Yes	No	No	No	No	16	5	Yes	PH1	Yes	3.11	1.32	0.84	2.12	0.196295	11.7	38.2	9.72	3	CT	25.5	450	80	0
female	78	150	45	20	164	74	Yes	104	No	No	No	No	No	Yes	No	4	6	Yes	PH1	No	4.69	1.11	1.22	2.66	-0.0410369	12.9	39.4	6.43	1	CT	26.3	1400	90	0
male	42	167	75	26.8923	126	87	Yes	100	No	No	No	No	Yes	No	No	3	5	No	.	.	4.35	1.34	0.75	2.76	0.252044	74.1	44.1	5.01	1	MRI	45.6	480	120	0
female	73	160	55	21.4844	103	71	Yes	81.6667	No	No	No	No	No	No	No	17	7	No	.	.	3.18	0.79	1.09	1.96	-0.139799	13.4	31.8	5.32	1	CT	24.9	450	60	0
male	40	180	94	29.0123	185	110	Yes	135	No	No	No	No	No	No	No	6	3	No	.	.	3.33	0.64	0.88	1.27	-0.138303	32.3	42	5.1	1	MRI	36	600	90	0
female	60	158	57	22.8329	142	79	Yes	100	No	No	No	No	No	No	Yes	10	4	Yes	HI1	No	5.42	2.76	1.07	3.76	0.411525	8.8	37.9	5.49	2	CT	53.9	770	80	0
male	36	160	70	27.3438	131	73	No	92.3333	Yes	Yes	No	No	Yes	No	No	6	5	No	.	.	4.91	1.32	1.21	3.65	0.0377886	44.1	39.7	5.53	1	CT	34.8	350	100	0
male	26	175	72	23.5102	131	81	No	97.6667	Yes	Yes	No	No	No	No	No	6	5	No	.	.	3.98	0.99	0.88	2.67	0.0511525	22.8	43.2	5.38	3	CT	33.5	900	130	0
female	48	162	60	22.8624	102	64	No	76.6667	No	No	No	No	No	No	No	21	3	No	.	.	2.82	1.36	0.73	1.75	0.270216	21.7	38.4	5.86	3	MRI	50.1	810	80	0
female	56	165	65	23.8751	124	72	Yes	89.3333	Yes	Yes	No	No	Yes	No	No	8	3	Yes	PH1	No	5	2.13	1.21	2.95	0.245594	9.9	36.6	5.95	5	CT	64.5	390	160	0
male	58	165	80	29.3848	187	108	No	134.333	Yes	Yes	No	No	Yes	No	Yes	14	5	No	.	.	3.45	1.34	1.14	2.08	0.0701999	10	36.3	6.56	3	CT	25.8	390	140	0
female	78	170	65	22.4913	145	74	Yes	97.6667	Yes	Yes	Yes	No	No	Yes	No	8	3	Yes	PH2	Yes	4.51	1.38	1.22	2.73	0.0535193	6	37.8	7.15	4	CT	42.1	670	90	0
male	63	173	85	28.4005	151	96	Yes	114.333	No	No	No	Yes	Yes	Yes	No	4	2	No	.	.	4.3	1.35	1.19	2.44	0.0547868	12.1	37.6	6.61	2	MRI	35.3	490	120	0
male	54	170	70	24.2215	101	71	No	81	No	No	No	No	No	No	No	5	7	No	.	.	3.36	1.15	1.02	1.89	0.0520977	15	40.1	4.95	1	CT	18.8	590	90	0
male	61	170	70	24.2215	150	73	Yes	98.6667	No	No	No	No	No	No	No	7	5	No	.	.	3.77	2.23	0.89	2.19	0.398915	17.5	38.6	5.53	4	CT	16.8	1030	170	0
male	61	183	65	19.4094	110	62	No	78	Yes	Yes	No	No	Yes	No	No	8	6	No	.	.	3.82	1.69	1.29	2.11	0.117297	22.1	36.6	5.4	1	MRI	18.7	370	60	0
male	69	173	80	26.7299	135	74	Yes	94.3333	No	No	No	Yes	Yes	Yes	Yes	14	4	No	.	.	3.75	1.08	1.24	2.11	-0.0599979	11.5	41	5.8	1	CT	58.4	270	35	2a
male	56	170	80	27.6817	100	57	Yes	71.3333	No	No	No	No	Yes	Yes	No	10	5	No	.	.	4.95	3.19	1.04	3.15	0.486757	8	42.1	12.7	4	MRI	22.3	390	120	0
female	72	158	55	22.0317	134	73	Yes	93.3333	Yes	Yes	Yes	No	No	No	Yes	19	6	No	.	.	2.79	1.08	1.24	1.53	-0.0599979	9.7	34.3	6.84	3	CT	48.5	350	40	0
female	50	155	50	20.8117	162	84	No	110	No	No	No	Yes	No	No	No	20	7	No	.	.	3.81	1.37	1.01	2.23	0.132399	15.2	38.7	5.88	2	CT	20.8	560	130	0
female	80	155	60	24.974	132	76	Yes	94.6667	No	No	No	No	No	No	No	17	4	Yes	PH1	No	5.31	1.08	1.02	3.15	0.0248236	11.2	33.4	6.05	5	CT	66.1	640	120	0
male	43	175	70	22.8571	110	76	No	87.3333	No	No	Yes	No	Yes	No	No	18	5	Yes	PH1	Yes	4.27	1.51	1.09	2.72	0.14155	15.3	37.2	6.15	4	MRI	47.9	460	130	0
male	38	172	110	37.1823	135	97	Yes	109.667	No	No	Yes	No	No	No	No	6	6	No	.	.	3.9	3.42	0.86	2.39	0.599528	51.2	46.9	6.2	3	CT	18.5	540	140	0
male	51	170	85	29.4118	140	78	Yes	98.6667	No	No	No	Yes	No	No	No	10	5	No	.	.	4.57	0.85	1.47	2.6	-0.237898	18.1	36.7	5.79	4	MRI	26.4	980	50	0
female	85	160	75	29.2969	113	69	Yes	83.6667	Yes	Yes	No	No	No	No	No	24	2	No	.	.	2.99	0.83	1.23	1.67	-0.170827	11.1	37.8	6.72	1	CT	52.2	580	140	0
male	83	183	60	17.9163	117	64	Yes	81.6667	No	No	Yes	No	No	Yes	No	18	4	No	.	.	3.21	1.12	0.87	2.06	0.109699	18.1	35.4	6.48	3	MRI	65.6	170	60	0
male	64	175	70	22.8571	132	76	No	94.6667	No	No	Yes	No	Yes	No	No	12	4	Yes	PH1	No	3.95	1.19	1.41	2.45	-0.0736722	12.3	37.8	11.49	2	MRI	24.7	590	170	0
male	52	176	70	22.5981	137	80	Yes	99	No	No	Yes	No	Yes	No	No	6	4	No	.	.	4.34	2.17	1.22	2.84	0.2501	14.1	45.6	10.43	1	MRI	45.7	700	140	0
male	69	172	60	20.2812	130	76	Yes	94	No	No	No	Yes	Yes	No	No	15	6	Yes	PH1	Yes	3.43	0.74	0.8	2.16	-0.0338583	13.38	37.1	5.68	4	MRI	33.2	360	250	0
male	50	160	60	23.4375	134	77	No	96	No	No	No	No	Yes	No	No	4	5	No	.	.	4.16	1.59	1.24	2.69	0.107975	8.7	36.5	5.97	3	CT	35.8	690	180	0
female	40	173	55	18.3768	119	75	No	89.6667	Yes	Yes	No	No	No	Yes	No	16	4	Yes	PH1	No	3.12	0.51	1.24	3.06	-0.385852	12.8	38.3	4.9	1	MRI	40.1	240	70	0
female	78	152	63	27.268	128	70	Yes	89.3333	No	No	Yes	No	No	Yes	Yes	9	4	Yes	HI2	No	5.08	0.82	1.24	2.96	-0.179608	15.3	41.9	7.03	1	MRI	49.4	440	70	0
female	76	155	46	19.1467	122	77	No	92	Yes	Yes	No	No	No	No	No	19	1	Yes	HI2	No	4.69	3.13	1.17	3.1	0.427358	8.5	41.2	6.33	2	MRI	52.5	840	120	0
male	81	168	50	17.7154	149	73	No	98.3333	Yes	No	No	Yes	Yes	No	Yes	17	4	Yes	PH2	Yes	5.86	1.09	1.85	3.4	-0.229745	26.6	36.5	6.47	1	CT	36.2	180	80	0
male	60	175	80	26.1224	143	91	Yes	108.333	Yes	Yes	No	No	No	No	No	13	6	Yes	PH1	No	3.26	1.44	0.94	1.95	0.185235	16.6	38.4	5.38	2	MRI	48.7	330	160	0
male	57	170	50	17.301	119	87	Yes	97.6667	No	No	No	No	No	No	No	6	5	Yes	PH1	Yes	3.09	1.34	0.99	1.82	0.13147	15.7	39.8	5.8	2	MRI	16.5	660	120	0
female	80	162	48	18.2899	132	73	Yes	92.6667	Yes	Yes	No	No	No	No	Yes	10	6	Yes	HI2	No	5.8	1.12	1.38	3.94	-0.0906611	15.4	43.1	5.66	1	CT	36.6	350	120	0
male	65	158	49	19.6283	145	73	Yes	97	Yes	Yes	No	Yes	Yes	No	No	7	3	No	.	.	3.71	1.61	1.02	2.38	0.198226	24.1	41.4	5.68	2	CT	39.7	710	150	0
female	72	160	55	21.4844	123	68	Yes	86.3333	No	No	No	No	No	No	No	6	2	No	.	.	3.77	1.76	1.32	2.37	0.124939	13.7	41.4	6.28	2	CT	37.8	280	70	0		.
female	63	155	48	19.9792	136	85	Yes	102	No	No	Yes	No	No	No	No	15	7	Yes	PH1	Yes	4.38	1.91	1.07	2.84	0.25165	10.2	40.8	10.8	1	MRI	16.4	840	80	0
male	80	165	65	23.8751	134	89	Yes	104	Yes	Yes	No	Yes	No	No	No	19	4	Yes	HI2	Yes	3.77	1.14	0.88	2.47	0.112422	21.2	33.1	6.09	5	CT	54.4	800	215	0
male	65	165	61.5	22.5895	105	58	No	73.6667	No	No	No	No	No	No	No	23	3	No	.	.	5.63	3.57	1.12	4.13	0.50345	17.2	40.4	5.41	3	CT	46.3	840	100	0
male	58	176	72.5	23.4052	137	81	No	99.6667	No	No	Yes	No	Yes	No	No	26	2	Yes	HI2	No	3.64	2.57	1.22	2.24	0.323573	17.6	33.1	10	4	CT	62.5	410	140	0
male	60	175	80	26.1224	152	97	No	115.333	No	No	No	No	Yes	No	No	5	3	No	.	.	4.67	1.85	1.09	3.2	0.229745	16.9	42.1	5.83	3	CT	24.6	760	100	0
male	63	172	87	29.4078	130	90	Yes	103.333	Yes	Yes	No	No	No	No	No	6	5	Yes	HI2	No	3.53	1.46	0.94	2.52	0.191225	16.3	41.4	5.44	2	CT	36.7	780	60	0
male	55	170	80	27.6817	154	81	Yes	105.333	No	No	No	No	Yes	No	No	12	2	Yes	HI2	No	4.57	1.65	1.28	2.77	0.110274	65.5	41.7	5.2	3	CT	58.4	720	120	0
male	59	164	55	20.4491	136	78	No	97.3333	No	No	No	No	Yes	Yes	No	12	3	Yes	HI2	No	4.2	0.57	1.05	2.67	-0.265314	18.2	30.79	6.13	2	MRI	67.4	330	80	0
male	70	175	70	22.8571	122	74	No	90	No	No	Yes	No	No	No	No	11	5	Yes	PH1	Yes	3.78	0.74	0.86	2.68	-0.0652667	13.3	37	12.12	1	MRI	27.8	1310	90	0
male	78	170	72	24.9135	147	81	Yes	103	Yes	Yes	Yes	No	No	No	No	9	5	No	.	.	4.69	1.98	1.07	3.36	0.267281	21.7	40.9	5.84	1	MRI	18	415	75	0
male	73	178	70	22.0932	141	78	Yes	99	No	No	No	No	No	No	No	6	5	Yes	PH1	No	2.83	0.71	0.86	1.67	-0.0832401	16.9	38.7	5.58	1	MRI	18.6	420	160	0
female	67	167	55	19.721	132	80	No	97.3333	No	No	No	No	No	No	No	16	3	Yes	PH2	Yes	5.28	0.65	1.56	3.16	-0.380211	22.9	38	5	3	MRI	32.9	1200	80	0
male	75	168	60	21.2585	175	75	Yes	108.333	No	No	Yes	No	Yes	No	No	18	6	Yes	PH1	Yes	4.01	0.88	1.08	2.79	-0.0889411	13.2	40.4	5.98	3	MRI	68.5	180	90	0
female	72	150	44	19.5556	109	61	No	77	No	No	No	Yes	No	No	No	6	7	No	.	.	4.44	0.85	1.11	2.92	-0.115904	16.2	35.1	6.1	1	MRI	24.7	880	110	0
female	82	170	90	31.1419	110	75	Yes	86.6667	No	No	No	Yes	No	No	No	17	3	Yes	HI2	Yes	3.75	1.36	1.33	2.16	0.00968727	12.3	35.2	6.28	2	MRI	56.9	570	60	0
male	65	170	80	27.6817	140	80	Yes	100	Yes	Yes	No	Yes	Yes	No	No	18	3	No	.	.	5.12	1.37	0.89	3.62	0.187331	19.2	34.5	6	3	CT	62.8	780	180	0
female	66	164	50	18.5901	152	93	No	112.667	No	No	No	No	No	No	No	7	7	No	.	.	4.34	1.32	0.8	2.92	0.217484	14.5	31.4	5.44	6	MRI	16.9	240	175	0
male	34	173	93	31.0735	139	89	Yes	105.667	No	No	No	No	Yes	No	No	4	5	No	.	.	3.95	2.2	0.75	2.65	0.467361	41.7	46.9	6.03	1	MRI	34.5	960	110	2a
male	80	168	54	19.1327	121	69	No	86.3333	No	No	No	Yes	Yes	Yes	No	7	5	No	.	.	3.78	0.95	1.24	2.15	-0.115698	14.8	36.3	5.01	1	MRI	64.8	310	150	0
male	66	170	60	20.7612	144	82	Yes	102.667	No	No	No	No	Yes	No	Yes	7	3	Yes	HI2	No	3.33	0.81	0.88	2.24	-0.0359977	34.6	39.1	4.96	4	MRI	22.2	420	150	0
female	65	160	70	27.3438	155	73	Yes	100.333	Yes	Yes	No	No	No	No	Yes	16	6	No	.	.	5.45	2.81	1.24	3.89	0.355285	7.3	41.5	6.06	3	MRI	30.8	940	100	0
male	59	175	80	26.1224	151	95	Yes	113.667	No	No	No	No	Yes	No	Yes	6	5	No	.	.	4.67	1.17	1.04	3.11	0.0511525	15.5	40.2	7.63	2	MRI	27.9	450	240	0
female	72	162	60	22.8624	131	68	Yes	89	Yes	Yes	No	No	No	Yes	No	10	3	No	.	.	5.46	1.18	1.11	3.73	0.026559	16.8	42.2	6.37	1	MRI	52.8	300	50	0
male	55	170	70	24.2215	138	83	Yes	101.333	No	No	No	Yes	Yes	Yes	No	17	4	No	.	.	5.07	3.07	1.35	2.82	0.356805	50.8	41.8	5.98	3	CT	32.7	650	90	0
male	38	165	67.5	24.7934	129	80	No	96.3333	No	No	No	No	Yes	No	No	11	4	No	.	.	4.54	1.39	0.93	3.25	0.174532	26.4	44.8	5.72	2	MRI	41.4	750	110	0
male	51	173	75	25.0593	108	79	No	88.6667	Yes	Yes	No	No	Yes	No	No	7	5	Yes	HI1	No	2.93	1.76	0.89	1.61	0.296123	13.7	48.8	5.79	1	MRI	18.6	770	120	0
male	56	170	70	24.2215	104	62	No	76	Yes	Yes	No	Yes	Yes	No	No	5	4	No	.	.	3.83	0.89	1.03	2.62	-0.0634472	37.7	43.1	5.55	3	MRI	20	560	110	0
male	58	168	75	26.5731	136	86	No	102.667	No	No	No	No	Yes	No	No	4	3	No	.	.	3.21	2.27	0.81	2.01	0.447541	96.1	40.4	5.41	1	MRI	32	740	40	1
male	77	170	70	24.2215	141	70	Yes	93.6667	No	No	No	No	Yes	No	No	18	5	Yes	HI2	No	2.86	0.99	0.87	1.67	0.0561159	29.3	40.7	8.62	3	MRI	36.9	460	100	0
male	63	178	85	26.8274	167	88	Yes	114.333	Yes	Yes	Yes	No	Yes	No	No	7	5	Yes	HI2	No	3.66	0.81	0.91	2.28	-0.0505564	11.2	36.3	8.82	4	MRI	61.2	780	210	0
female	72	158	65	26.0375	125	60	Yes	81.6667	No	No	No	No	No	Yes	No	14	3	No	.	.	4.75	1.4	1.25	3.04	0.049218	9.3	39.2	5.8	1	MRI	67.5	670	110	0
male	59	170	60	20.7612	137	85	No	102.333	Yes	Yes	Yes	Yes	Yes	Yes	No	11	4	Yes	PH2	Yes	3.71	0.74	0.95	1.95	-0.108492	16	37.8	7.22	3	CT	35.1	570	150	0
male	61	170	75	25.9516	146	87	No	106.667	No	No	Yes	Yes	No	No	No	11	2	No	.	.	4.07	1.16	1.25	2.32	-0.032452	13.8	41.1	6.23	3	MRI	56.7	560	130	0
male	64	170	77.5	26.8166	168	102	Yes	124	No	No	Yes	No	Yes	No	Yes	9	3	Yes	PH1	No	4.26	1.71	0.94	2.66	0.259868	15.3	35.6	7.06	3	MRI	53.4	890	200	0
male	88	175	70	22.8571	175	70	No	105	No	No	No	No	Yes	No	No	12	5	No	.	.	4.42	1.48	0.82	3.21	0.256448	44.8	29.6	5.28	3	MRI	15.6	720	90	0
male	42	174	80	26.4236	155	106	Yes	122.333	No	No	No	No	No	No	No	6	6	No	.	.	3.96	1.05	1.03	2.48	0.00835207	138.6	43	4.9	1	MRI	21.3	660	70	2a
female	72	165	100	36.7309	149	95	Yes	113	No	No	Yes	No	No	No	Yes	4	4	No	.	.	3.93	1.08	1.05	2.45	0.0122345	11.1	37.9	6.74	1	MRI	60.3	550	100	0
female	69	160	62.5	24.4141	139	85	Yes	103	Yes	Yes	No	No	No	No	Yes	12	4	Yes	HI2	No	3.58	2.76	1.32	1.79	0.320335	8.4	41	5.97	2	CT	18.4	320	110	0
female	74	161	50	19.2894	147	69	Yes	95	Yes	Yes	No	No	No	No	No	14	5	Yes	HI2	No	4.15	0.72	1.27	2.69	-0.246471	15.4	37.6	5.57	4	MRI	28.7	760	150	0
male	69	172	65	21.9713	135	78	No	97	No	No	No	No	Yes	No	No	6	6	No	.	.	4.75	1.16	0.85	3.46	0.135039	29.8	42.3	5.93	3	MRI	24.6	810	135	0
male	75	173	80	26.7299	144	87	Yes	106	Yes	Yes	Yes	No	Yes	No	No	9	3	No	.	.	3.47	0.75	1.23	1.82	-0.214844	18.9	38.7	5.45	2	CT	58.7	650	150	0
male	90	175	80	26.1224	98	49	Yes	65.3333	Yes	Yes	No	Yes	Yes	No	No	19	5	No	.	.	3.58	1.17	0.87	1.94	0.128667	98.4	32.4	6.47	1	MRI	19.7	300	60	0
male	61	170	80	27.6817	165	89	No	114.333	Yes	Yes	No	No	No	No	No	5	7	No	.	.	4.15	1.46	0.98	2.76	0.173127	16.2	44.7	5.96	3	CT	27.5	460	155	0
male	54	182	89	26.8687	107	68	No	81	No	No	No	No	Yes	No	No	12	4	No	.	.	3.67	1.31	0.89	2.3	0.167881	77.8	39.4	5.61	4	CT	32.6	780	160	0
female	73	150	50	22.2222	135	70	No	91.6667	No	No	No	No	No	Yes	No	9	2	No	.	.	4.75	0.82	1.22	3.15	-0.172546	84.6	43.1	5.89	1	MRI	43.8	270	70	0
male	48	174	85	28.075	126	91	No	102.667	No	No	Yes	No	Yes	No	Yes	7	4	No	.	.	2.37	1.11	0.88	1.41	0.10084	17.2	41.5	7.55	3	CT	32.6	300	90	0
male	50	180	100	30.8642	144	95	Yes	111.333	Yes	Yes	No	No	Yes	No	No	6	3	No	.	.	6.07	1.9	1.18	4	0.206872	26.9	50.4	5.43	2	MRI	38.7	230	120	0
male	57	167	75	26.8923	140	90	No	106.667	No	No	No	No	No	No	No	10	3	Yes	PH1	No	4.89	1.69	1.18	3.09	0.156005	19.8	35.4	5.8	2	MRI	62.5	920	90	0
male	66	175	65	21.2245	152	101	Yes	118	No	No	No	No	No	No	Yes	9	3	Yes	HI2	No	3.86	0.78	1.13	2.52	-0.160984	13.1	38.8	5.61	3	MRI	59.6	1120	150	0
female	58	160	68	26.5625	150	84	No	106	No	No	No	No	No	No	No	9	2	Yes	HI2	Yes	4.55	1.57	1.21	2.82	0.113114	8.7	38.8	5.84	2	CT	32.4	480	90	1
male	58	175	60	19.5918	175	60	Yes	98.3333	No	No	No	No	Yes	Yes	No	17	4	Yes	PH1	Yes	4.18	1.02	0.72	2.44	0.151268	17.8	41.9	5.84	3	MRI	17.5	320	170	0
female	64	150	80	35.5556	150	80	Yes	103.333	No	No	Yes	No	No	Yes	No	7	6	Yes	PH1	No	4.37	1.11	1.13	2.89	-0.00775546	14.3	43.1	6.02	1	MRI	16.8	430	70	0
female	66	168	80	28.3447	133	83	No	99.6667	Yes	Yes	No	No	No	No	No	8	6	No	.	.	5.14	0.87	1.12	3.7	-0.109699	12.3	41.3	9.53	3	MRI	18.6	770	120	0
male	78	173	65	21.7181	136	80	Yes	98.6667	No	No	No	No	Yes	No	No	13	5	No	.	.	3.39	0.62	0.94	2.3	-0.180736	93	71	5.32	1	CT	16.3	290	80	0
female	75	158	65	26.0375	150	75	Yes	100	No	No	Yes	Yes	No	No	No	7	6	No	.	.	3.27	0.91	0.78	1.71	0.0669468	13.4	28.1	7.62	2	CT	24.6	720	110	2a
female	59	155	70	29.1363	120	78	Yes	92	No	No	No	No	No	No	No	8	4	Yes	HI2	No	4.21	1.25	0.88	2.58	0.152427	41.1	34.8	5.31	1	MRI	35.4	780	90	0
male	73	167	65	23.3067	114	84	No	94	No	No	No	No	No	No	No	14	5	No	.	.	3.75	1.11	1	2.52	0.045323	15.1	38.5	5.28	1	CT	18.4	230	90	2a
male	57	176	70	22.5981	185	105	Yes	131.667	Yes	No	Yes	No	Yes	No	No	19	6	Yes	HI2	No	4.51	0.72	1.58	2.47	-0.341325	37.1	36.7	9.39	3	MRI	34.1	740	180	0
male	66	179	80	24.968	127	77	Yes	93.6667	No	No	Yes	No	No	No	Yes	6	4	No	.	.	6.45	1.55	1.14	4.56	0.133427	36	41.5	7.23	2	MRI	24.4	450	180	0
male	59	170	75	25.9516	141	90	No	107	No	No	Yes	No	Yes	No	No	3	5	Yes	HI2	No	4.13	1.78	0.96	2.85	0.268149	11.3	38.9	10.16	1	MRI	19.1	710	90	0
female	66	155	65	27.0552	163	96	Yes	118.333	Yes	Yes	Yes	No	Yes	No	Yes	19	4	No	.	.	4.11	1.57	1.1	2.61	0.154507	9.3	40.4	7.76	2	CT	26.2	240	150	0
male	55	172	95	32.112	149	106	Yes	120.333	Yes	Yes	No	No	Yes	No	Yes	22	3	No	.	.	4.5	2.56	1.18	3.06	0.336358	106.3	47.3	9.54	2	CT	17.7	575	150	0
male	42	170	75	25.9516	162	92	Yes	115.333	No	No	Yes	No	Yes	No	Yes	8	4	No	.	.	5.18	1.48	0.92	3.51	0.206474	19.4	45.2	6.9	1	MRI	51.8	690	90	0
male	38	170	65	22.4913	121	83	No	95.6667	No	No	No	No	Yes	No	No	4	5	No	.	.	5.04	3.43	1.19	3.13	0.459747	20.3	42.5	5.39	2	CT	34.5	700	110	0
female	74	160	50	19.5312	130	70	Yes	90	No	No	Yes	No	No	No	No	14	4	No	.	.	4.67	1.78	0.86	3.25	0.315922	17.3	39.4	6.83	2	MRI	24.5	150	70	0
male	69	170	75	25.9516	116	78	Yes	90.6667	No	No	No	No	Yes	No	No	16	6	No	.	.	4.27	1.19	0.87	2.91	0.136028	19.5	43.3	5.96	2	MRI	23.9	620	180	0
male	74	175	65	21.2245	135	75	Yes	95	No	No	No	No	Yes	No	No	8	5	Yes	PH1	Yes	4.42	2.04	1.31	2.84	0.192359	27.5	40	5.86	2	MRI	19.6	1320	70	0
male	58	175	65	21.2245	131	82	No	98.3333	No	No	No	No	Yes	No	No	10	4	Yes	PH2	Yes	4.57	1.21	1.02	3.43	0.0741852	16.1	43	5.42	2	MRI	18.3	700	115	0
female	61	160	68	26.5625	145	80	Yes	101.667	No	No	Yes	No	No	Yes	No	10	6	No	.	.	6.01	0.82	1.63	3.81	-0.298374	9.4	41.7	7.14	1	CT	28.6	300	75	2a
male	45	170	80	27.6817	119	60	Yes	79.6667	No	No	No	No	Yes	No	No	6	7	No	.	.	4.08	1.08	0.98	2.66	0.0421977	39.6	37.8	4.82	3	MRI	24.3	690	180	0
male	57	170	80	27.6817	127	66	No	86.3333	Yes	Yes	No	No	Yes	No	No	4	5	No	.	.	6.07	1.08	1.14	4.16	-0.0234811	128.3	42.2	5.46	1	MRI	27.7	990	140	0
male	63	173	70	23.3887	148	74	Yes	98.6667	No	No	Yes	No	Yes	Yes	Yes	5	3	No	.	.	4.25	2.96	1.5	2.37	0.2952	21	41	8.48	4	MRI	32.9	230	110	1
male	70	165	70	25.7117	166	97	Yes	120	Yes	Yes	No	No	No	No	No	12	4	Yes	PH1	No	3.55	0.93	1.11	2.11	-0.07684	47.8	38.1	5.63	5	MRI	21.4	760	120	1
male	44	172	75	25.3515	200	120	Yes	146.667	No	No	Yes	Yes	Yes	No	Yes	14	5	No	.	.	4.01	1.56	1.21	2.55	0.110339	18.1	47.3	8.42	2	CT	61.5	320	130	0
male	48	170	72	24.9135	124	85	No	98	No	No	No	Yes	Yes	Yes	No	6	5	No	.	.	3.23	1.91	1.04	1.99	0.264	13.7	44.6	5.55	1	MRI	38.9	750	120	0
male	61	165	72.5	26.6299	133	78	No	96.3333	Yes	No	No	No	Yes	Yes	No	8	6	Yes	PH1	No	3.51	1.02	0.96	1.99	0.0263289	20.6	36.5	5.77	3	MRI	24.4	780	150	0
female	35	149	103	46.3943	160	65	Yes	96.6667	No	No	No	No	No	No	No	10	6	No	.	.	3.14	1.27	0.89	1.93	0.154414	10.9	50.9	5.36	2	MRI	19.8	1200	150	0
male	51	164	70	26.0262	141	90	Yes	107	No	No	No	No	No	No	No	6	7	No	.	.	6.34	1.99	1.49	4.02	0.125667	11.5	27.4	5.55	1	MRI	19.4	280	97	0
male	40	175	75	24.4898	148	96	Yes	113.333	No	No	No	No	Yes	Yes	No	6	5	No	.	.	4.93	1.19	1.07	3.34	0.0461632	13.7	44.3	5.01	2	MRI	19.3	300	120	1
female	76	160	70	27.3438	128	70	Yes	89.3333	No	No	No	No	No	Yes	Yes	6	5	Yes	PH1	Yes	4.84	1.94	1.65	2.59	0.0703178	12.5	36.8	5.74	1	MRI	18.8	220	84	0
male	63	175	65	21.2245	172	111	Yes	131.333	No	No	No	No	Yes	Yes	No	12	2	Yes	PH1	No	3.58	1.09	1.03	2.24	0.0245893	19.3	39.4	5.61	3	CT	37.5	240	300	1
male	66	170	65	22.4913	122	81	No	94.6667	No	No	No	Yes	Yes	No	No	4	3	No	.	.	4.48	1.09	1.27	2.79	-0.0663772	16	39.5	6.2	1	MRI	29.5	260	90	0
female	72	160	50	19.5312	140	79	Yes	99.3333	No	No	No	No	No	No	No	26	4	Yes	HI2	Yes	3.79	0.61	1.12	2.14	-0.263888	8.6	38.2	5.4	3	MRI	48.8	560	120	0
male	40	170	60	20.7612	121	79	Yes	93	Yes	Yes	No	No	Yes	No	No	6	6	Yes	HI2	No	6.15	1.71	0.81	4.34	0.324511	27	40.1	5.32	4	CT	16.3	780	174	0
male	65	175	75	24.4898	158	95	No	116	Yes	Yes	Yes	No	Yes	No	Yes	6	4	Yes	PH2	Yes	5.25	0.66	1.26	3.22	-0.280827	13.6	38.3	9.96	4	CT	35.6	660	144	0
male	49	170	70	24.2215	135	95	Yes	108.333	No	No	No	No	Yes	Yes	No	9	3	No	.	.	4.01	3.38	0.83	2.53	0.609839	19.9	43.2	5.32	3	MRI	44.3	450	180	0
male	64	165	55	20.202	128	70	No	89.3333	No	No	No	No	Yes	No	Yes	10	5	No	.	.	3.69	0.98	1.28	2.09	-0.115984	13.1	37.6	5.22	3	MRI	46.9	1020	120	0
male	64	175	75	24.4898	128	77	No	94	No	No	No	No	Yes	Yes	No	19	2	Yes	PH1	No	5.01	2.82	1.11	3.12	0.404926	15.6	34.1	5.6	1	MRI	51.7	360	120	0
male	68	172	80	27.0416	135	80	No	98.3333	No	No	No	No	No	No	No	18	4	No	.	.	5.07	0.87	1.2	3.3	-0.139662	57.6	39.5	5.22	2	MRI	52.8	680	105	0
male	69	180	65	20.0617	159	78	No	105	No	No	No	No	Yes	No	No	10	5	Yes	PH2	Yes	3.59	1.03	0.79	2.01	0.11521	35.8	37.5	5.91	4	MRI	27.7	1000	160	0
male	72	172	60	20.2812	132	78	No	96	No	No	No	No	Yes	No	No	16	4	Yes	PH1	Yes	4.38	1.67	0.99	2.96	0.227081	26.4	40.3	5.69	1	MRI	67.2	500	70	0
female	52	170	65	22.4913	135	82	No	99.6667	Yes	Yes	No	No	No	Yes	No	12	5	Yes	HI2	No	4.96	1.36	1.13	3.39	0.0804605	17.5	41.8	5.36	3	MRI	17.7	270	140	0
female	68	160	60	23.4375	140	86	No	104	No	No	No	No	No	Yes	No	12	3	Yes	PH2	No	4.67	1.46	1.29	2.74	0.0537631	16.6	36.8	5.86	1	MRI	54.3	630	50	0
female	83	154	53	22.3478	167	86	Yes	113	Yes	No	Yes	No	No	No	Yes	10	5	No	.	.	4.58	1.54	1.59	2.48	-0.0138764	11.2	42.1	4.97	3	CT	31.3	300	90	2a
male	94	165	70	25.7117	142	73	Yes	96	No	No	Yes	No	Yes	No	No	6	5	No	.	.	2.72	0.72	1.14	1.35	-0.199572	13.4	36.1	6.17	1	CT	46.3	350	100	0
female	71	155	58	24.1415	159	82	Yes	107.667	No	No	No	No	No	No	No	8	5	No	.	.	4.84	0.58	1.41	3.26	-0.385791	13.6	41.3	5.59	1	MRI	30.2	480	70	0
male	62	170	65	22.4913	147	68	Yes	94.3333	No	No	Yes	No	Yes	No	Yes	8	9	No	.	.	3.25	1.73	0.96	2.14	0.255775	10.9	25.6	8.89	2	MRI	24.7	260	120	0
male	62	170	70	24.2215	130	90	No	103.333	Yes	Yes	No	No	Yes	No	No	4	5	No	.	.	5.42	0.67	1.09	4.05	-0.211352	9	40	5.53	1	MRI	48.7	930	60	0
male	72	170	72	24.9135	128	74	No	92	Yes	Yes	Yes	No	Yes	Yes	No	8	2	Yes	HI2	No	3.43	1.02	0.99	2.3	0.012965	15.6	40.2	11.64	3	MRI	49.3	510	150	0
female	64	158	65	26.0375	178	101	No	126.667	No	No	No	No	No	No	No	12	3	Yes	PH2	Yes	3.76	2.94	0.69	2.55	0.629498	11.5	35.2	6.23	2	MRI	157.3	270	70	0
male	33	175	77	25.1429	143	82	No	102.333	No	No	No	No	Yes	No	No	6	3	Yes	PH1	Yes	5.18	1.18	1.27	3.35	-0.0319217	40.1	36.3	5.39	4	CT	165.8	360	120	0
female	63	155	60	24.974	135	74	No	94.3333	No	No	No	Yes	No	Yes	No	15	3	No	.	.	7.08	1.56	1.37	4.71	0.056404	7.2	42.4	6.6	1	MRI	242.9	310	90	0
male	51	177	76	24.2587	133	64	No	87	No	No	No	No	Yes	No	No	20	3	Yes	PH1	No	5.78	1.68	1.14	3.99	0.168404	22.1	41.4	5.8	3	MRI	78.7	380	90	0
male	69	165	80	29.3848	192	101	Yes	131.333	No	Yes	Yes	No	No	Yes	Yes	20	1	Yes	PH1	No	5.73	3.27	1.07	3.78	0.485164	12.2	44.9	8.96	4	CT	226.5	430	80	0
male	50	178	70	22.0932	153	89	Yes	110.333	No	No	No	No	No	No	No	23	2	Yes	PH1	No	4.15	1.64	1.19	2.73	0.139297	16.7	32.3	5.64	2	CT	316.4	800	80	0
female	52	158	75	30.0433	141	81	Yes	101	No	Yes	No	No	No	No	No	14	4	Yes	HI2	No	4.06	1.16	0.85	2.69	0.135039	7.3	39.1	5.98	3	CT	98.3	500	80	0
male	67	170	60	20.7612	142	74	Yes	96.6667	No	No	No	No	Yes	No	No	16	1	No	.	.	3.31	0.72	0.87	2.42	-0.0821868	21.7	38.8	6	3	MRI	275.7	200	60	0
male	65	170	70	24.2215	134	69	Yes	90.6667	No	No	No	No	No	Yes	No	12	3	No	.	.	4.42	0.63	1.13	2.91	-0.253738	19.3	43.9	5.87	2	CT	132.6	720	110	0
female	70	160	55	21.4844	148	97	No	114	Yes	Yes	No	No	No	Yes	No	16	2	No	.	.	4.01	0.98	1.23	2.36	-0.098679	15.6	42.5	6.05	3	CT	114.2	210	110	0
male	66	175	90	29.3878	148	83	Yes	104.667	No	No	Yes	Yes	No	Yes	No	17	1	Yes	PH2	Yes	1.63	1.13	0.65	0.84	0.240165	6.6	38.6	6.57	4	CT	336.4	210	80	0
female	65	158	65	26.0375	124	74	Yes	90.6667	Yes	Yes	Yes	No	No	Yes	No	19	1	No	.	.	6.47	1.74	1.14	4.49	0.183644	11.5	38.5	7.02	2	CT	576.8	200	110	0
male	71	170	65	22.4913	169	105	Yes	126.333	No	No	No	Yes	No	No	Yes	11	3	No	.	.	4.16	0.95	1.48	2.62	-0.192538	28	38	5.64	1	MRI	177.5	320	60	0
male	69	172	70	23.6614	136	72	Yes	93.3333	No	No	No	No	No	No	No	9	3	Yes	PH1	Yes	4.99	1.47	1.39	3.02	0.0243025	12	42.5	7.06	2	MRI	98.3	760	80	0
female	53	155	75	31.2175	140	97	Yes	111.333	No	No	Yes	No	No	No	No	23	5	Yes	HI2	No	4.72	0.87	1.1	3.3	-0.101873	8	43.5	9.82	3	CT	75.5	1150	140	0
female	72	158	53	21.2306	112	62	Yes	78.6667	Yes	Yes	Yes	No	No	Yes	No	13	4	Yes	PH2	No	3.85	1.25	0.72	2.48	0.239578	11	26	9.04	4	CT	137.8	420	120	0
female	74	158	70	28.0404	121	69	Yes	86.3333	Yes	No	No	No	No	No	No	15	3	Yes	PH2	Yes	4.15	0.72	1.63	2.27	-0.354855	9.5	39.3	5.58	5	CT	173.8	610	180	0
male	67	172	80	27.0416	110	69	Yes	82.6667	Yes	Yes	No	No	Yes	No	No	9	3	No	.	.	3.97	0.91	1.17	2.31	-0.109144	12.4	37.6	6.18	4	MRI	82.4	550	90	0
male	64	170	90	31.1419	180	110	Yes	133.333	No	No	Yes	No	Yes	No	Yes	15	3	Yes	PH1	No	3.25	0.97	0.73	2.18	0.123449	10.6	31.5	10.67	4	MRI	106.2	750	100	0
male	66	178	80	25.2493	159	76	No	103.667	Yes	Yes	No	No	Yes	No	No	14	2	Yes	HI2	Yes	3.29	1.67	0.68	2.05	0.390208	27.6	39.4	5.57	3	CT	96.9	720	140	0
male	68	160	60	23.4375	108	73	No	84.6667	No	No	Yes	No	Yes	No	No	16	1	Yes	PH2	No	4.9	1.32	1.26	2.7	0.0202034	10.2	39.4	9.89	4	CT	243.4	670	140	0
male	53	173	75	25.0593	128	90	No	102.667	No	No	No	No	Yes	No	Yes	14	1	No	.	.	3.73	1.73	0.61	2.52	0.452716	41.7	43.9	6.04	3	CT	355.6	660	160	2a
male	57	175	65	21.2245	168	91	Yes	116.667	No	No	No	No	Yes	No	No	6	5	Yes	PH2	Yes	3.68	1.74	1.15	2.22	0.179851	12.9	30.2	5.28	1	MRI	138.8	1330	120	0
male	61	174	85	28.075	103	88	No	93	Yes	Yes	No	No	Yes	No	No	20	1	Yes	PH1	No	3.19	2.18	0.89	1.78	0.389066	11.1	39.7	5.23	4	CT	349.2	190	240	0
female	58	165	59	21.6713	182	106	No	131.333	No	No	Yes	No	No	Yes	No	17	3	Yes	PH1	Yes	3.84	1.37	0.86	2.67	0.202222	12.6	39.3	9.51	3	CT	220.5	280	90	0
male	65	175	70	22.8571	112	73	Yes	86	No	No	Yes	No	No	No	No	17	3	Yes	HI2	No	5.05	1.49	1.21	3.17	0.0904009	22.7	39.1	8.33	2	CT	254.1	1100	70	0
male	55	168	80	28.3447	135	72	Yes	93	Yes	Yes	No	No	No	Yes	No	11	4	Yes	PH1	No	5.73	1.7	1.18	3.86	0.158567	14.2	44.9	6.1	1	CT	89.5	200	80	0
male	54	170	90	31.1419	150	98	Yes	115.333	No	No	No	Yes	Yes	Yes	No	20	2	No	.	.	3.75	1.43	0.78	2.46	0.263241	18.7	41.8	5.96	1	MRI	70.1	840	90	0
male	80	165	70	25.7117	160	82	Yes	108	Yes	Yes	Yes	No	Yes	Yes	No	9	4	Yes	PH1	Yes	3.39	1.91	0.9	1.64	0.326791	11.8	35.5	8.46	1	CT	76.6	220	50	0
male	59	175	75	24.4898	155	94	No	114.333	No	No	No	No	Yes	No	No	18	4	No	.	.	4.94	3.6	1.27	2.72	0.452499	14.4	34.5	5.58	2	MRI	76.8	970	130	0
male	67	165	55.4	20.3489	118	68	Yes	84.6667	No	No	No	No	No	Yes	No	13	3	Yes	PH1	No	3.76	1.6	0.97	2.51	0.217348	13.4	34.5	5.7	2	MRI	146.7	310	120	0
female	74	158	65	26.0375	140	83	Yes	102	No	No	No	No	No	No	No	8	4	Yes	PH2	Yes	3.24	0.73	1.32	1.85	-0.257251	14.2	41.4	6.25	1	CT	83.8	290	60	0
male	76	160	80	31.25	123	86	Yes	98.3333	No	No	No	Yes	No	Yes	No	17	2	Yes	HI1	Yes	2.66	0.74	1.05	1.37	-0.151958	22.7	33.2	6.06	6	CT	81.4	470	80	0
female	53	160	60	23.4375	113	65	No	81	No	No	Yes	Yes	No	No	No	18	3	No	.	.	5.3	1.17	1.26	3.39	-0.0321847	11	40.9	8.3	1	CT	133.3	390	110	0
female	38	153	50	21.3593	120	69	No	86	No	No	No	No	No	Yes	No	12	4	No	.	.	4.38	0.91	1.23	2.94	-0.130864	11.8	41.9	5.09	2	MRI	82.5	320	50	0
female	58	165	85	31.2213	125	72	Yes	89.6667	No	No	Yes	No	No	No	No	22	1	Yes	PH2	Yes	3.22	0.64	1.27	1.85	-0.297624	9.4	39.1	9.3	3	CT	331.9	500	90	0
male	73	168	70	24.8016	132	94	No	106.667	No	No	No	No	No	No	Yes	7	4	No	.	.	3.53	1.53	1.04	2.32	0.167658	53	38.9	6.7	1	CT	76.4	270	105	0
female	73	155	65	27.0552	128	74	Yes	92	Yes	Yes	Yes	No	No	Yes	No	21	1	Yes	PH1	Yes	6.66	1.19	1.41	4.53	-0.0736722	10.9	31.4	8.78	5	CT	351.6	460	50	0
male	64	170	80	27.6817	163	78	Yes	106.333	Yes	Yes	No	No	Yes	No	No	21	1	Yes	PH1	No	5.6	1.01	1.34	4.05	-0.122783	27.8	45.7	6.71	4	CT	288.7	1210	140	0
male	73	169	75	26.2596	147	89	Yes	108.333	Yes	Yes	No	No	Yes	No	No	12	0	Yes	PH1	Yes	3.14	1.58	1.83	1.11	-0.063794	17.6	40.2	6.16	2	CT	268.6	260	70	0
male	58	167	60	21.5139	169	96	Yes	120.333	No	No	No	No	No	No	No	9	3	No	.	.	4.1	1.27	1	2.73	0.103804	22	35.9	5.79	1	CT	83.7	750	150	0
male	78	165	75	27.5482	182	111	Yes	134.667	No	No	No	No	No	Yes	No	20	2	Yes	PH1	No	4.13	0.98	1.1	2.52	-0.0501666	21.2	39.3	6.3	2	MRI	164.4	390	60	0
female	82	160	65	25.3906	143	78	Yes	99.6667	No	No	Yes	No	No	No	No	15	4	Yes	HI2	No	3.48	1.47	0.81	2.17	0.258832	25.8	40	6.92	4	CT	72.3	500	60	0
female	64	159	75	29.6665	102	62	Yes	75.3333	No	No	Yes	Yes	No	Yes	Yes	22	2	No	.	.	3.49	1.22	1.33	1.69	-0.0374918	11	35.1	8.58	1	CT	152.4	290	110	0
female	74	155	70	29.1363	158	95	Yes	116	No	No	No	Yes	No	No	No	20	1	Yes	HI2	No	3.5	3.35	0.98	2.25	0.533819	12.2	42.9	6.48	3	CT	242.9	450	60	0
male	70	170	70	24.2215	149	67	Yes	94.3333	No	No	No	No	Yes	Yes	No	20	0	Yes	HI2	No	3.81	2.6	0.82	2.53	0.501159	13.8	45.5	6.11	3	CT	332.8	290	180	0
male	47	172	70	23.6614	115	74	No	87.6667	No	No	No	No	No	No	No	11	3	No	.	.	3.92	1.97	0.87	2.56	0.354947	9.9	36.3	4.8	3	CT	189.5	470	120	1
female	78	155	75	31.2175	146	75	Yes	98.6667	No	No	No	Yes	No	No	Yes	14	3	Yes	HI1	Yes	4.73	0.94	1.19	2.96	-0.102419	14.1	38.4	5.83	3	CT	116.5	230	90	0
male	75	168	70	24.8016	189	94	Yes	125.667	Yes	Yes	Yes	No	Yes	No	Yes	16	5	Yes	HI2	No	3.88	0.79	1	2.47	-0.102373	20.5	32.8	7.94	3	CT	128.7	720	110	0
male	64	170	65	22.4913	140	87	Yes	104.667	Yes	Yes	Yes	No	Yes	No	Yes	15	3	No	.	.	3.24	1.27	0.58	2.41	0.340376	11.3	36.4	6.91	2	MRI	78.7	980	100	0
female	81	148	45	20.5442	159	92	Yes	114.333	Yes	No	No	No	No	No	No	27	5	Yes	PH1	Yes	5.13	1.31	1.26	3.62	0.0169008	12.6	39.2	5.9	3	CT	342.8	540	120	0
male	61	170	70	24.2215	177	98	Yes	124.333	No	No	No	No	No	No	No	20	1	Yes	PH1	Yes	4.32	1.57	1.15	2.63	0.135202	17.3	39	8.5	3	CT	123.7	210	110	0
male	68	170	70	24.2215	145	81	Yes	102.333	No	No	No	No	Yes	Yes	No	16	4	Yes	PH1	No	2.62	0.86	0.93	1.48	-0.0339845	15.3	42.5	5.35	4	CT	97.2	950	150	0
female	64	153	65	27.7671	123	79	Yes	93.6667	No	No	No	No	No	No	No	16	5	No	.	.	3.68	1.31	1.18	2.22	0.0453893	17.7	44	6.82	1	CT	82.5	440	70	0
male	70	170	75	25.9516	165	90	Yes	115	Yes	No	No	No	Yes	No	Yes	19	4	No	.	.	3.19	0.76	0.73	2.26	0.0174907	10.8	43.8	5.85	1	CT	74.6	550	90	0
male	78	172	70	23.6614	157	85	Yes	109	No	No	Yes	No	Yes	No	No	18	3	Yes	HI2	No	2.44	1.12	0.67	1.54	0.223143	16.4	33.3	10.29	3	CT	182.7	510	120	0
female	83	168	55	19.487	172	100	Yes	124	Yes	No	Yes	No	No	No	No	20	4	No	.	.	4.89	2.29	1.28	3.11	0.252626	18.7	40.1	11.75	1	CT	187.7	490	35	0
female	58	160	69	26.9531	166	97	No	120	Yes	Yes	Yes	No	No	No	Yes	26	3	Yes	PH2	No	3.76	1.26	1.15	2.37	0.0396727	16.1	43.5	7.34	3	MRI	109.1	270	70	0
male	58	168	70	24.8016	106	64	Yes	78	Yes	Yes	No	No	Yes	Yes	No	24	3	No	.	.	4.6	2.56	1.01	2.87	0.403919	13.8	42.1	5.87	3	CT	193.4	620	120	0
female	59	160	61	23.8281	142	59	Yes	86.6667	Yes	Yes	Yes	No	No	Yes	No	24	2	Yes	PH2	No	4.59	2.91	0.77	3.12	0.577402	13	37.9	10.7	2	CT	204.6	560	140	0
male	91	170	70	24.2215	168	87	No	114	No	No	No	Yes	No	Yes	No	25	5	Yes	PH2	Yes	3.61	0.78	1.36	2.05	-0.241444	35.7	39.2	6.53	3	CT	74.1	210	70	0
male	61	170	85	29.4118	134	67	Yes	89.3333	No	No	No	No	Yes	Yes	No	17	4	No	.	.	3.79	1.86	0.86	2.48	0.335014	7.4	38.5	5.84	2	CT	143.9	220	100	0
male	78	155	55	22.8928	171	96	No	121	No	No	No	No	Yes	No	Yes	21	5	Yes	PH2	Yes	3.25	1.72	0.84	2.09	0.311249	10.6	31.6	5.73	2	CT	138.5	1010	110	0
male	54	182	80	24.1517	130	85	Yes	100	Yes	Yes	No	No	No	No	No	10	3	Yes	PH2	Yes	4.77	1.25	1.18	3.29	0.025028	35.3	43.9	5.35	1	MRI	216.9	1050	60	0
male	53	178	70	22.0932	137	74	No	95	No	No	No	Yes	No	No	No	14	4	No	.	.	3.61	1.06	1.05	2.39	0.00411657	46.4	36.1	5.3	2	CT	144.8	380	30	0
male	87	174	75	24.7721	182	119	No	140	No	No	No	No	Yes	No	Yes	16	3	Yes	HI2	Yes	2.43	0.66	0.89	1.48	-0.129846	31.1	43.2	6.43	2	CT	214.8	480	80	0
male	56	174	70	23.1206	160	95	Yes	116.667	No	No	Yes	No	Yes	No	No	20	1	Yes	PH2	No	3.13	1.38	0.88	1.99	0.195396	24.4	40.7	8.38	4	CT	410.9	350	210	0
male	49	178	73	23.04	135	78	Yes	97	No	No	Yes	No	Yes	No	No	10	3	Yes	HI2	No	4.7	0.97	1.15	3.12	-0.0739261	9.1	41.4	9.47	4	CT	75.5	460	180	0
male	71	175	85	27.7551	96	55	No	68.6667	No	No	No	No	Yes	Yes	No	24	2	Yes	PH2	No	3.32	1.34	0.93	2.02	0.158622	9.8	31.5	5.91	4	MRI	106.1	1220	180	0
male	70	165	78	28.6501	152	86	Yes	108	No	No	Yes	No	No	Yes	Yes	14	3	Yes	PH2	Yes	5.85	0.88	1.33	3.91	-0.179369	16.7	36.8	7.83	1	MRI	232.2	780	130	0
male	81	165	60	22.0386	121	74	No	89.6667	No	No	No	No	No	No	No	10	2	Yes	HI1	No	3.98	1.67	1.01	2.65	0.218395	15.3	32.8	5.6	3	CT	177.6	300	130	0
male	73	165	60	22.0386	113	70	Yes	84.3333	No	No	Yes	No	No	No	No	5	3	Yes	HI2	No	2.67	0.71	0.85	1.51	-0.0781606	9.8	28.7	7.9	4	CT	101.6	780	115	0
male	57	160	65	25.3906	138	87	Yes	104	Yes	Yes	Yes	No	Yes	No	No	17	3	No	.	.	3.62	2.08	0.91	2.34	0.359022	22.6	34.5	9.72	3	CT	231.8	1220	110	0
female	87	158	60	24.0346	136	74	Yes	94.6667	No	No	No	No	Yes	No	No	21	1	Yes	PH1	Yes	4.81	0.85	1.31	3	-0.187852	19.7	33.3	6.31	2	CT	357.1	300	120	0
female	72	158	55	22.0317	135	85	Yes	101.667	No	Yes	No	Yes	No	No	No	10	4	Yes	PH1	Yes	3.54	0.66	1.27	2.06	-0.28426	27	37.6	5.96	1	MRI	132.5	200	100	0
male	75	175	70	22.8571	147	93	Yes	111	No	No	Yes	Yes	Yes	Yes	Yes	20	1	Yes	PH2	No	4.69	0.81	1.49	2.87	-0.264701	56.1	46.5	6.05	1	CT	236.8	200	60	0
female	72	155	48	19.9792	126	65	Yes	85.3333	No	No	No	No	No	No	Yes	12	5	No	.	.	3.76	1.37	0.91	2.16	0.177679	8.1	35.1	5.56	2	MRI	110.6	390	60	0
male	65	170	80	27.6817	115	83	Yes	93.6667	No	No	No	Yes	No	No	No	23	1	Yes	PH1	Yes	2.62	0.97	0.97	1.55	0	37.9	43.1	5.63	3	MRI	323.6	375	150	0
male	50	175	50	16.3265	131	95	Yes	107	No	No	No	No	Yes	No	No	26	5	Yes	PH2	No	4.26	2.47	0.75	2.87	0.517636	34.4	37.7	5.7	3	MRI	72.9	1410	120	0
female	68	160	60	23.4375	160	60	Yes	93.3333	No	No	No	No	Yes	Yes	No	27	1	No	.	.	4.4	2.62	0.88	2.96	0.473819	11.7	38.1	5.63	4	CT	319.6	930	120	0
male	62	170	70	24.2215	178	98	No	124.667	Yes	Yes	Yes	No	Yes	Yes	No	27	0	Yes	PH2	Yes	2.82	0.86	0.72	1.76	0.077166	11.5	33.4	10.04	4	CT	604.7	350	220	0
female	73	155	75	31.2175	149	88	No	108.333	No	No	No	No	No	Yes	No	16	1	Yes	PH1	No	4.23	0.92	1.34	2.61	-0.163317	10.6	43.7	6.31	3	CT	230.9	590	140	0
male	67	165	75	27.5482	127	88	No	101	No	No	Yes	No	Yes	No	No	24	4	No	.	.	4.72	1.86	0.92	3.01	0.305725	18.1	38.6	8.09	3	CT	183.3	1120	180	0
male	56	178	80	25.2493	156	92	Yes	113.333	No	No	Yes	No	Yes	No	No	14	3	No	.	.	4.24	1.56	1.23	2.58	0.103219	8.2	34.9	10.26	3	CT	74.7	770	150	0
male	71	175	80	26.1224	126	75	Yes	92	Yes	Yes	No	No	Yes	No	No	12	3	Yes	PH1	Yes	4.71	2.06	1.04	3.22	0.296834	15.5	37.3	6.18	4	MRI	162.3	990	230	0
male	72	178	80	25.2493	156	78	Yes	104	Yes	No	No	Yes	Yes	No	Yes	21	3	Yes	PH1	Yes	1.74	1.32	0.93	1.34	0.152091	10.6	42	6.48	4	MRI	141.7	600	80	0
female	75	155	65	27.0552	145	85	Yes	105	Yes	Yes	No	No	No	No	Yes	9	3	Yes	HI2	No	5.59	1.23	1.27	3.74	-0.0138986	10.6	46.3	6.07	1	MRI	204.6	380	130	0
male	56	172	85	28.7317	152	90	No	110.667	No	No	Yes	Yes	No	No	No	10	3	Yes	PH2	No	3.8	1.68	0.95	2.47	0.247586	12.7	35.3	6.06	1	MRI	118.7	240	70	0
male	59	170	67	23.1834	187	108	Yes	134.333	No	No	No	No	Yes	No	No	9	3	Yes	HI2	Yes	4.55	1.14	1.1	3.11	0.0155122	17.4	44.8	5.72	3	CT	147.7	1200	150	0
male	69	175	65	21.2245	129	76	Yes	93.6667	No	No	No	Yes	Yes	No	No	7	2	Yes	HI2	No	5.12	0.9	1.22	3.53	-0.132117	28	41.4	5.74	1	CT	92.2	570	80	0
male	60	170	70	24.2215	131	74	No	93	No	Yes	No	No	Yes	Yes	No	8	3	Yes	PH2	Yes	3.55	1.37	0.94	2.18	0.163593	18.1	36.8	5.42	5	CT	92.3	460	150	0
female	67	165	65	23.8751	120	80	Yes	93.3333	No	No	Yes	No	No	No	No	10	4	Yes	PH1	Yes	3.05	1.13	1.01	1.69	0.0487571	7.3	44.4	7.21	1	MRI	79.6	210	40	0
male	70	173	80	26.7299	173	80	Yes	111	Yes	Yes	Yes	No	No	Yes	No	12	3	Yes	HI2	No	4.4	1.52	1	2.73	0.181844	14.5	38.8	7.23	3	CT	103.2	380	100	0
male	36	160	70	27.3438	137	84	No	101.667	No	No	No	No	Yes	No	No	17	4	No	.	.	4.34	1.39	0.97	2.69	0.156243	17	37.3	5.74	4	MRI	81.4	1010	120	0
male	71	170	70	24.2215	142	82	Yes	102	Yes	Yes	Yes	No	Yes	Yes	No	10	4	Yes	PH2	Yes	2.2	0.92	0.79	1.98	0.0661607	15.1	51.3	7.28	4	CT	76.1	670	170	0
male	43	168	89	31.5334	102	72	No	82	No	No	Yes	No	No	Yes	No	14	5	Yes	PH1	No	3.93	1.57	0.99	2.53	0.200264	8.5	40.8	8.11	3	CT	126.7	490	180	0
male	33	175	65	21.2245	152	99	No	116.667	Yes	Yes	No	No	No	Yes	No	21	3	Yes	PH2	No	5.54	1.81	1.31	3.5	0.140407	23	43.3	5.9	3	MRI	176.3	300	180	0
female	62	158	60	24.0346	161	86	Yes	111	No	No	No	No	No	No	No	20	2	No	.	.	4.8	0.72	1.03	3.27	-0.155505	12.8	41.9	5.46	2	CT	194.5	650	180	0
male	66	174	75	24.7721	164	98	No	120	No	No	No	No	Yes	No	No	9	4	No	.	.	8.72	1.72	1.74	5.47	-0.0050208	15	34	5.83	3	CT	167.6	470	120	0
male	52	173	80	26.7299	163	90	Yes	114.333	No	No	No	Yes	Yes	No	No	17	3	No	.	.	3.16	1.45	0.67	2.15	0.335293	23.5	42.2	5.16	2	CT	76.8	440	110	0
male	54	168	75	26.5731	149	95	No	113	No	No	No	No	Yes	Yes	No	13	4	No	.	.	3.71	1.35	1.03	2.28	0.117497	12.6	41.1	5.35	3	MRI	129.7	1230	180	0
male	65	170	70	24.2215	135	77	Yes	96.3333	Yes	Yes	No	No	No	Yes	No	19	2	Yes	PH2	Yes	4.83	0.96	1.11	3.1	-0.0630517	16.3	41.1	5.84	4	MRI	97.7	390	120	0
male	60	170	75	25.9516	125	91	Yes	102.333	Yes	Yes	No	No	No	No	No	17	4	No	.	.	4.39	0.77	1.16	2.86	-0.177967	13.4	40.1	6.08	2	CT	102.5	720	120	0
male	66	172	65	21.9713	114	81	No	92	No	No	No	No	Yes	No	No	6	5	Yes	PH1	Yes	6.95	1.2	1.93	4.43	-0.206376	14.1	42.6	5.46	4	CT	95.6	660	180	0
male	80	178	74	23.3556	152	84	Yes	106.667	Yes	Yes	No	No	Yes	No	No	24	3	No	.	.	3.49	0.85	1.32	2.19	-0.191155	14.4	34.8	5.84	1	CT	167.9	630	70	0
male	44	160	71	27.7344	122	74	No	90	No	No	No	No	Yes	No	No	8	2	Yes	PH1	Yes	5.71	0.95	0.76	4.27	0.09691	9.9	32.1	5.07	2	MRI	179.4	480	120	0
male	55	170	70	24.2215	132	86	Yes	101.333	No	No	No	No	Yes	No	No	9	7	Yes	PH2	Yes	4.87	0.72	1.03	3.42	-0.155505	39.2	42.2	5.7	3	MRI	144	310	160	0
male	43	175	90	29.3878	135	88	No	103.667	No	No	No	No	Yes	No	Yes	21	3	Yes	PH1	Yes	4.93	1.6	0.94	3.38	0.230992	62.5	37.5	6.19	3	CT	157.4	900	150	0
male	44	160	58	22.6562	139	92	No	107.667	Yes	Yes	No	No	No	Yes	No	12	5	Yes	PH2	No	5.05	1.47	0.92	3.4	0.20353	103.4	44.9	5.49	2	MRI	79.4	310	80	0
male	64	166	60	21.7738	121	69	No	86.3333	No	Yes	No	No	Yes	No	No	21	7	Yes	PH1	No	4.75	0.98	1.78	2.72	-0.259194	34.2	36.6	5.32	2	CT	121.9	500	90	1
female	56	167	78	27.968	132	80	Yes	97.3333	No	No	No	Yes	No	No	Yes	9	2	Yes	PH1	Yes	3.16	1.27	0.91	1.89	0.144762	27	38.1	6.01	3	MRI	84.6	330	150	0
male	53	168	65	23.03	112	64	Yes	80	No	No	Yes	No	Yes	No	Yes	11	3	Yes	HI2	Yes	3.2	1.26	0.83	2.07	0.181292	13.9	40	12.2	3	CT	321.5	570	180	0
male	65	172	72.5	24.5065	113	71	Yes	85	No	No	Yes	No	Yes	No	No	27	3	Yes	HI2	No	4.17	1.87	0.68	2.66	0.439333	19.1	36.4	7.67	3	CT	198.8	1240	140	0
male	65	168	80	28.3447	87	58	Yes	67.6667	No	No	No	No	No	No	Yes	15	3	No	.	.	4.59	1.36	0.98	2.48	0.142313	29.5	40.1	6.05	2	MRI	74.1	620	120	2a
male	61	165	65	23.8751	135	75	Yes	95	Yes	Yes	No	No	No	Yes	No	6	1	Yes	HI1	No	3.37	0.92	0.96	2.28	-0.0184834	19.7	44.6	5.63	1	CT	96.7	650	150	0
female	76	160	60	23.4375	115	68	Yes	83.6667	No	No	Yes	No	No	No	No	26	3	No	.	.	4.88	1.6	1.08	3.14	0.170696	14.9	40.8	6.75	3	CT	162.3	1000	150	0
male	64	168	70	24.8016	122	77	Yes	92	No	No	Yes	No	Yes	No	No	9	7	Yes	HI2	No	4.12	1.42	0.86	2.81	0.21779	15.1	40.8	12.56	3	MRI	76.1	540	180	0
male	48	175	75	24.4898	134	64	No	87.3333	Yes	Yes	No	No	Yes	No	No	25	1	Yes	HI2	Yes	5.25	4.94	0.88	3.41	0.749244	112	43.2	5.67	4	CT	467.2	580	120	0
male	67	170	70	24.2215	137	99	No	111.667	No	No	No	No	Yes	No	No	24	2	Yes	PH2	Yes	4.12	1.42	1.1	2.16	0.110896	19.7	37.1	5.74	2	CT	247.7	1200	110	0
male	66	165	55	20.202	142	78	No	99.3333	No	No	No	No	Yes	No	No	17	6	Yes	PH2	Yes	5.71	2.02	1.21	3.71	0.222566	10.7	41.4	5.51	1	CT	106.2	470	120	0
female	52	155	55	22.8928	147	85	Yes	105.667	No	No	No	No	No	No	No	12	3	No	.	.	4	1.45	1.29	2.43	0.0507783	16.9	43.5	6.94	1	CT	114.7	670	60	0
male	69	175	80	26.1224	97	59	Yes	71.6667	No	No	No	No	No	No	Yes	9	5	No	.	.	3.77	1.42	0.95	2.39	0.174565	34.3	36	5.81	2	CT	135.5	160	90	0
female	68	163	70	26.3465	129	80	Yes	96.3333	No	No	Yes	Yes	No	No	Yes	11	6	Yes	PH2	No	5.43	1.6	1.31	3.55	0.0868487	8.5	40.4	9.73	1	MRI	105.2	400	120	0
male	40	175	77.5	25.3061	139	97	Yes	111	Yes	Yes	No	No	Yes	No	No	7	3	No	.	.	5.63	1.41	1.19	4	0.0736722	45.3	49.2	6.08	2	CT	212.8	210	170	0
female	83	150	35	15.5556	140	77	No	98	No	No	No	No	No	No	No	18	3	Yes	PH1	No	5.94	1.25	1.18	3.65	0.025028	12	39.7	5.25	1	MRI	192.7	700	150	0
male	37	165	60	22.0386	136	78	Yes	97.3333	Yes	Yes	No	No	Yes	Yes	No	17	3	Yes	PH1	Yes	3.69	1.64	1.27	2.21	0.11104	26.3	38	5.55	1	CT	186.4	320	70	0
male	55	177	70	22.3435	119	79	No	92.3333	No	No	No	No	Yes	No	No	15	2	Yes	PH2	No	4.51	1.77	1.32	2.36	0.127399	26.5	34.4	5.4	1	MRI	82.6	680	180	0
female	62	159	62.5	24.7221	130	78	Yes	95.3333	Yes	Yes	Yes	No	No	Yes	Yes	23	4	Yes	PH2	Yes	4.27	1.62	1.13	2.74	0.156437	23.4	4.9	10.64	1	CT	172.8	300	90	0
male	63	175	80	26.1224	157	101	Yes	119.667	No	No	Yes	No	Yes	No	No	8	1	No	.	.	4.09	0.93	1.23	2.55	-0.121422	15.9	40	8.75	1	CT	256.4	930	78	0
female	65	153	80	34.1749	137	70	Yes	92.3333	Yes	Yes	No	No	No	Yes	No	20	3	No	.	.	4.88	1.42	1.16	3.52	0.0878304	18.6	48.2	6.22	1	CT	231.2	1000	150	0
male	59	175	90	29.3878	158	92	Yes	114	No	No	Yes	No	Yes	No	No	10	5	Yes	PH1	Yes	3.73	0.98	0.91	2.45	0.0321847	37.9	42.1	7.42	6	MRI	103	270	70	0
male	60	176	75	24.2123	107	53	No	71	Yes	Yes	No	No	Yes	No	No	10	3	Yes	PH1	No	5.9	1.34	1	4.15	0.127105	28.2	40.4	6.21	4	CT	156.5	460	140	0
male	58	180	75	23.1481	116	80	Yes	92	Yes	Yes	No	No	Yes	Yes	No	17	2	Yes	PH1	No	4.08	0.86	1.12	2.62	-0.11472	10.7	42	5.69	2	CT	243.7	780	290	0
female	70	160	60	23.4375	152	92	Yes	112	Yes	Yes	No	No	No	No	No	12	4	No	.	.	3.41	1.86	1.01	1.94	0.265192	16.8	31.2	5.24	1	MRI	81.6	880	75	0
male	78	172	75	25.3515	177	97	Yes	123.667	No	No	Yes	No	Yes	No	Yes	17	5	Yes	PH2	Yes	2.74	1.15	0.75	1.74	0.185637	19.5	33.2	6.79	5	MRI	164.8	620	83	0
male	38	175	90	29.3878	153	100	Yes	117.667	No	No	No	No	Yes	Yes	No	17	6	Yes	HI2	Yes	3.93	3.17	0.85	2.34	0.57164	44.6	40.5	4.95	5	MRI	192.7	530	110	0
male	60	165	70	25.7117	187	112	Yes	137	No	No	Yes	No	Yes	No	Yes	26	1	Yes	PH2	Yes	4.08	2.81	0.7	2.59	0.603608	14.9	33.5	8.34	4	CT	279.7	810	227	0
male	69	167	55	19.721	112	68	No	82.6667	No	No	No	No	Yes	No	No	10	5	No	.	.	3.27	1.27	0.76	2.02	0.22299	27.4	38.4	5.99	5	MRI	78.4	810	145	0
male	78	178	75	23.6713	168	99	Yes	122	Yes	Yes	No	No	Yes	No	No	21	1	Yes	PH2	No	2.81	1.22	0.76	1.72	0.205546	18.8	38.1	6.21	3	CT	341.7	540	150	0
female	93	150	65	28.8889	172	79	Yes	110	No	No	No	No	No	Yes	Yes	18	2	Yes	PH1	Yes	3.71	1.45	1.11	2.19	0.116045	13.2	41.7	7.02	3	CT	227.5	400	240	0
male	66	100	65	65	121	68	No	85.6667	Yes	Yes	No	No	Yes	Yes	No	15	2	Yes	HI2	Yes	3.22	1.51	0.86	1.46	0.244478	84.4	41.9	5.06	2	CT	183.6	270	90	0
male	63	175	84	27.4286	155	96	No	115.667	No	No	No	No	Yes	No	No	12	3	Yes	PH1	No	4.97	1.48	1.26	3.38	0.0698912	14	46	5.29	1	CT	152.9	630	50	0
female	64	160	58	22.6562	145	84	No	104.333	Yes	Yes	Yes	No	No	Yes	No	14	5	No	.	.	4.22	1.64	0.79	2.63	0.317217	23.8	37.2	7.63	3	MRI	131.4	410	180	0
male	60	175	75	24.4898	153	86	Yes	108.333	No	No	No	No	Yes	Yes	Yes	15	1	Yes	PH1	No	4.95	1.49	1.24	3.11	0.0797646	22	41.3	5.74	3	MRI	95.5	410	105	0
male	67	180	80	24.6914	117	62	No	80.3333	Yes	Yes	Yes	Yes	Yes	No	Yes	14	3	No	.	.	4.02	1.81	0.85	2.67	0.32826	15	36	10.88	4	CT	96.4	290	90	0
female	67	160	45	17.5781	133	74	Yes	93.6667	Yes	Yes	No	No	No	No	No	17	4	Yes	PH2	Yes	4.3	1.17	1.13	2.74	0.0151074	12.3	40.9	5.7	2	CT	94.3	380	100	0
male	62	176	85	27.4406	116	83	No	94	No	No	No	Yes	No	Yes	No	19	2	No	.	.	3.33	1.22	0.84	1.96	0.162081	56.88	38.7	6.42	1	CT	188.5	810	150	0
female	54	160	70	27.3438	152	102	Yes	118.667	No	No	No	No	No	No	Yes	16	4	No	.	.	6.27	1.39	1.52	3.9	-0.0388288	11.1	42.1	7.4	1	CT	73.5	340	80	0
